# Supplementary material for: Investigating LGALS3BP/90 K glycoprotein in the cerebrospinal fluid of patients with neurological diseases
Source: Sci Rep. 2020 Mar 27;10:5649. doi: 10.1038/s41598-020-62592-w (PMC7101329; doi:10.1038/s41598-020-62592-w)
Supplement: Supplementary file 1 — Supplementary information [file 41598_2020_62592_MOESM1_ESM.xlsx]

## Sheet: UniMS Results General Info
Proteins detected table
N	Protein rank
Unused	Unused ProtScore
Total	Total ProtScore
% Cov (95)	Percentage of aminoacids in a protein sequence identified with 95% confidence
Accession #	Protein unique ID in the database searched
Name	Protein name
Species	Sample species (if aplicable)
Peptides(95%)	Number of distinct peptides identified with at least 95% confidence
ID statistics table
Unused (Conf) Cutoff	Threshold for unused protein score and corresponding identification confidence
Proteins Detected	Number of proteins groups identified for each cut off specifications
Proteins Before Grouping	Total number of proteins identified with a TotalScore above the Unused threshold specifications
Distinct Peptides	Number of unique peptides identified for each cut off specifications
Spectra Identified	Number of spectra with associated peptide identifications for each cut off specifications
% Total Spectra	Percentage of spectra with associated peptide identifications for each cut off specifications
The Proteins detected table shown includes all proteins identified. For identifications with a specific confidence level please refer to the following instructions:
Unused (Conf) Cutoff
>2.0 (99)	For 99% identification confidence use proteins with Unused ProtScore >2
>1.3 (95)	For 95% identification confidence use proteins with Unused ProtScore >1.3
>0.47 (66)	For 66% identification confidence use proteins with Unused ProtScore >0.47
We recommend a data analysis using a confidence level of at least 95%, therefore we only report proteins that meet this threshold.
About the Total ProtScore and the Unused ProtScore
For each detected protein, the Pro Group Algorithm calculates the Total ProtScore and the Unused ProtScore.
The Total ProtScore measures all the peptide evidence for a protein and is analogous to protein scores reported by other protein identification software.
The Unused ProtScore measures all the peptide evidence for a protein that is not better explained by a higher ranked protein. It is the true indicator of protein confidence.

## Sheet: 2
1) Z:\Projects\UniMS2019_196 JCosta\Data\2.wiff
Sample Type:	Identification
Cys. Alkylation:	Iodoacetamide
Digestion:	Trypsin
Instrument:	TripleTOF 6600
Special Factors:	Gel-based ID
Species:
ID Focus:	Biological modifications
Database:	20190108_SP_Human_20413entries.fasta								ID statistics table
Search Effort:	Thorough
FDR Analysis:	Yes								Unused (Conf) Cutoff	Proteins Detected	Proteins Before Grouping	Distinct Peptides	Spectra Identified	% Total Spectra
User Modified Parameter Files:	Yes								>2.0 (99)	22	46	667	4519	10.9
									>1.3 (95)	32	75	701	4640	11.2
									>0.47 (66)	42	88	724	4869	11.7
Proteins detected table									Cutoff Applied: >0.05 (10%)	57	123	748	4919	11.8
N	Unused	Total	% Cov (95)	Accession #	Name	Species	Peptides(95%)
1	76.1	76.1	60.1	sp|P04264|K2C1_HUMAN	Keratin, type II cytoskeletal 1 OS=Homo sapiens OX=9606 GN=KRT1 PE=1 SV=6	HUMAN	87
2	57.57	64.01	67.1	sp|P35908|K22E_HUMAN	Keratin, type II cytoskeletal 2 epidermal OS=Homo sapiens OX=9606 GN=KRT2 PE=1 SV=2	HUMAN	56
3	56.01	56.73	54.5	sp|P13645|K1C10_HUMAN	Keratin, type I cytoskeletal 10 OS=Homo sapiens OX=9606 GN=KRT10 PE=1 SV=6	HUMAN	69
4	35.05	37.05	57.8	sp|P35527|K1C9_HUMAN	Keratin, type I cytoskeletal 9 OS=Homo sapiens OX=9606 GN=KRT9 PE=1 SV=3	HUMAN	52
5	26.38	26.38	28.9	sp|P02768|ALBU_HUMAN	Serum albumin OS=Homo sapiens OX=9606 GN=ALB PE=1 SV=2	HUMAN	16
6	17.58	25.88	33.3	sp|P02533|K1C14_HUMAN	Keratin, type I cytoskeletal 14 OS=Homo sapiens OX=9606 GN=KRT14 PE=1 SV=4	HUMAN	24
7	16.79	28.46	25.9	sp|P13647|K2C5_HUMAN	Keratin, type II cytoskeletal 5 OS=Homo sapiens OX=9606 GN=KRT5 PE=1 SV=3	HUMAN	20
8	15.73	16.44	33.6	sp|P02675|FIBB_HUMAN	Fibrinogen beta chain OS=Homo sapiens OX=9606 GN=FGB PE=1 SV=2	HUMAN	17
9	13.11	13.11	42.9	sp|P02649|APOE_HUMAN	Apolipoprotein E OS=Homo sapiens OX=9606 GN=APOE PE=1 SV=1	HUMAN	11
10	10.43	10.43	9.2	sp|P02671|FIBA_HUMAN	Fibrinogen alpha chain OS=Homo sapiens OX=9606 GN=FGA PE=1 SV=2	HUMAN	7
11	8.46	8.46	20.3	sp|P10909|CLUS_HUMAN	Clusterin OS=Homo sapiens OX=9606 GN=CLU PE=1 SV=1	HUMAN	6
12	6.15	22.64	31.9	sp|P08779|K1C16_HUMAN	Keratin, type I cytoskeletal 16 OS=Homo sapiens OX=9606 GN=KRT16 PE=1 SV=4	HUMAN	23
13	4.81	23.37	26.4	sp|P02538|K2C6A_HUMAN	Keratin, type II cytoskeletal 6A OS=Homo sapiens OX=9606 GN=KRT6A PE=1 SV=3	HUMAN	20
14	4.61	4.73	12.6	sp|P02679|FIBG_HUMAN	Fibrinogen gamma chain OS=Homo sapiens OX=9606 GN=FGG PE=1 SV=3	HUMAN	4
15	3.74	3.84	8	sp|P0DOX5|IGG1_HUMAN	Immunoglobulin gamma-1 heavy chain OS=Homo sapiens OX=9606 PE=1 SV=2	HUMAN	3
16	3.71	3.79	22.7	sp|P81605|DCD_HUMAN	Dermcidin OS=Homo sapiens OX=9606 GN=DCD PE=1 SV=2	HUMAN	4
17	3.27	3.57	1.1	sp|P15924|DESP_HUMAN	Desmoplakin OS=Homo sapiens OX=9606 GN=DSP PE=1 SV=3	HUMAN	3
18	3.06	3.12	3.5	sp|P14923|PLAK_HUMAN	Junction plakoglobin OS=Homo sapiens OX=9606 GN=JUP PE=1 SV=3	HUMAN	2
19	2.89	5.79	9.4	sp|Q8N1N4|K2C78_HUMAN	Keratin, type II cytoskeletal 78 OS=Homo sapiens OX=9606 GN=KRT78 PE=1 SV=2	HUMAN	7
20	2.3	2.31	0.5	sp|Q5D862|FILA2_HUMAN	Filaggrin-2 OS=Homo sapiens OX=9606 GN=FLG2 PE=1 SV=1	HUMAN	1
21	2.18	6.39	6.9	sp|Q7Z794|K2C1B_HUMAN	Keratin, type II cytoskeletal 1b OS=Homo sapiens OX=9606 GN=KRT77 PE=2 SV=3	HUMAN	8
22	2.01	2.01	15.7	sp|P68871|HBB_HUMAN	Hemoglobin subunit beta OS=Homo sapiens OX=9606 GN=HBB PE=1 SV=2	HUMAN	2
23	2	3.64	4.7	sp|P35900|K1C20_HUMAN	Keratin, type I cytoskeletal 20 OS=Homo sapiens OX=9606 GN=KRT20 PE=1 SV=1	HUMAN	3
24	2	2	0.5	sp|Q8IVL0|NAV3_HUMAN	Neuron navigator 3 OS=Homo sapiens OX=9606 GN=NAV3 PE=1 SV=3	HUMAN	2
25	2	2	2.5	sp|Q9Y2Z0|SGT1_HUMAN	Protein SGT1 homolog OS=Homo sapiens OX=9606 GN=SUGT1 PE=1 SV=3	HUMAN	1
26	2	2	1.2	sp|Q6P2H3|CEP85_HUMAN	Centrosomal protein of 85 kDa OS=Homo sapiens OX=9606 GN=CEP85 PE=1 SV=1	HUMAN	1
27	2	2	3	sp|P55058|PLTP_HUMAN	Phospholipid transfer protein OS=Homo sapiens OX=9606 GN=PLTP PE=1 SV=1	HUMAN	1
28	1.88	1.95	0.6	sp|P13611|CSPG2_HUMAN	Versican core protein OS=Homo sapiens OX=9606 GN=VCAN PE=1 SV=3	HUMAN	1
29	1.85	1.91	1.5	sp|P08123|CO1A2_HUMAN	Collagen alpha-2(I) chain OS=Homo sapiens OX=9606 GN=COL1A2 PE=1 SV=7	HUMAN	3
30	1.75	1.8	2.2	sp|Q08380|LG3BP_HUMAN	Galectin-3-binding protein OS=Homo sapiens OX=9606 GN=LGALS3BP PE=1 SV=1	HUMAN	1
31	1.37	1.42	16.8	sp|P01834|IGKC_HUMAN	Immunoglobulin kappa constant OS=Homo sapiens OX=9606 GN=IGKC PE=1 SV=2	HUMAN	1
32	1.31	13.48	22	sp|Q04695|K1C17_HUMAN	Keratin, type I cytoskeletal 17 OS=Homo sapiens OX=9606 GN=KRT17 PE=1 SV=2	HUMAN	12

## Sheet: 3
1) Z:\Projects\UniMS2019_196 JCosta\Data\3.wiff
Sample Type:	Identification
Cys. Alkylation:	Iodoacetamide
Digestion:	Trypsin
Instrument:	TripleTOF 6600
Special Factors:	Gel-based ID
Species:
ID Focus:	Biological modifications
Database:	20190108_SP_Human_20413entries.fasta								ID statistics table
Search Effort:	Thorough
FDR Analysis:	Yes								Unused (Conf) Cutoff	Proteins Detected	Proteins Before Grouping	Distinct Peptides	Spectra Identified	% Total Spectra
User Modified Parameter Files:	Yes								>2.0 (99)	89	154	1793	3856	10.7
									>1.3 (95)	104	182	1828	3912	10.9
									>0.47 (66)	111	191	1843	3928	10.9
Proteins detected table									Cutoff Applied: >0.05 (10%)	126	236	1861	3979	11
N	Unused	Total	% Cov (95)	Accession #	Name	Species	Peptides(95%)
1	136.71	136.71	73.9	sp|P04264|K2C1_HUMAN	Keratin, type II cytoskeletal 1 OS=Homo sapiens OX=9606 GN=KRT1 PE=1 SV=6	HUMAN	201
2	111.9	111.9	64.7	sp|P13645|K1C10_HUMAN	Keratin, type I cytoskeletal 10 OS=Homo sapiens OX=9606 GN=KRT10 PE=1 SV=6	HUMAN	187
3	108.85	123.94	90	sp|P35908|K22E_HUMAN	Keratin, type II cytoskeletal 2 epidermal OS=Homo sapiens OX=9606 GN=KRT2 PE=1 SV=2	HUMAN	148
4	66.57	67.44	79.9	sp|P35527|K1C9_HUMAN	Keratin, type I cytoskeletal 9 OS=Homo sapiens OX=9606 GN=KRT9 PE=1 SV=3	HUMAN	98
5	55.69	55.69	11.1	sp|Q9Y6R7|FCGBP_HUMAN	IgGFc-binding protein OS=Homo sapiens OX=9606 GN=FCGBP PE=1 SV=3	HUMAN	37
6	53.86	53.86	49.6	sp|P02768|ALBU_HUMAN	Serum albumin OS=Homo sapiens OX=9606 GN=ALB PE=1 SV=2	HUMAN	42
7	44.45	64.13	51.7	sp|P13647|K2C5_HUMAN	Keratin, type II cytoskeletal 5 OS=Homo sapiens OX=9606 GN=KRT5 PE=1 SV=3	HUMAN	54
8	37.27	37.27	69.4	sp|P02649|APOE_HUMAN	Apolipoprotein E OS=Homo sapiens OX=9606 GN=APOE PE=1 SV=1	HUMAN	37
9	33.73	41.38	49.8	sp|P02533|K1C14_HUMAN	Keratin, type I cytoskeletal 14 OS=Homo sapiens OX=9606 GN=KRT14 PE=1 SV=4	HUMAN	36
10	29.25	29.25	23.8	sp|P02671|FIBA_HUMAN	Fibrinogen alpha chain OS=Homo sapiens OX=9606 GN=FGA PE=1 SV=2	HUMAN	21
11	29.03	29.09	46.4	sp|P02675|FIBB_HUMAN	Fibrinogen beta chain OS=Homo sapiens OX=9606 GN=FGB PE=1 SV=2	HUMAN	23
12	28.95	29.08	45	sp|P02679|FIBG_HUMAN	Fibrinogen gamma chain OS=Homo sapiens OX=9606 GN=FGG PE=1 SV=3	HUMAN	23
13	23.62	23.62	23.6	sp|Q08380|LG3BP_HUMAN	Galectin-3-binding protein OS=Homo sapiens OX=9606 GN=LGALS3BP PE=1 SV=1	HUMAN	18
14	23.02	52.95	47.7	sp|P02538|K2C6A_HUMAN	Keratin, type II cytoskeletal 6A OS=Homo sapiens OX=9606 GN=KRT6A PE=1 SV=3	HUMAN	50
15	22.8	22.97	11.9	sp|P01023|A2MG_HUMAN	Alpha-2-macroglobulin OS=Homo sapiens OX=9606 GN=A2M PE=1 SV=3	HUMAN	14
16	22.08	22.14	41	sp|Q6UWP8|SBSN_HUMAN	Suprabasin OS=Homo sapiens OX=9606 GN=SBSN PE=1 SV=2	HUMAN	26
17	20.72	20.8	19.5	sp|P14923|PLAK_HUMAN	Junction plakoglobin OS=Homo sapiens OX=9606 GN=JUP PE=1 SV=3	HUMAN	13
18	18.05	18.05	7.6	sp|P0C0L4|CO4A_HUMAN	Complement C4-A OS=Homo sapiens OX=9606 GN=C4A PE=1 SV=2	HUMAN	10
19	17.59	17.65	28.8	sp|P02452|CO1A1_HUMAN	Collagen alpha-1(I) chain OS=Homo sapiens OX=9606 GN=COL1A1 PE=1 SV=5	HUMAN	47
20	17.02	17.05	37.9	sp|P04406|G3P_HUMAN	Glyceraldehyde-3-phosphate dehydrogenase OS=Homo sapiens OX=9606 GN=GAPDH PE=1 SV=3	HUMAN	14
21	16.35	16.61	32.1	sp|P0DOX5|IGG1_HUMAN	Immunoglobulin gamma-1 heavy chain OS=Homo sapiens OX=9606 PE=1 SV=2	HUMAN	10
22	16.19	16.47	3.3	sp|P15924|DESP_HUMAN	Desmoplakin OS=Homo sapiens OX=9606 GN=DSP PE=1 SV=3	HUMAN	8
23	14.97	38.84	51.6	sp|P08779|K1C16_HUMAN	Keratin, type I cytoskeletal 16 OS=Homo sapiens OX=9606 GN=KRT16 PE=1 SV=4	HUMAN	30
24	14.63	14.69	8.2	sp|P01024|CO3_HUMAN	Complement C3 OS=Homo sapiens OX=9606 GN=C3 PE=1 SV=2	HUMAN	9
25	13.35	13.36	16.4	sp|P29508|SPB3_HUMAN	Serpin B3 OS=Homo sapiens OX=9606 GN=SERPINB3 PE=1 SV=2	HUMAN	9
26	13.1	13.2	22.3	sp|P01871|IGHM_HUMAN	Immunoglobulin heavy constant mu OS=Homo sapiens OX=9606 GN=IGHM PE=1 SV=4	HUMAN	9
27	12.25	12.26	47.5	sp|P31151|S10A7_HUMAN	Protein S100-A7 OS=Homo sapiens OX=9606 GN=S100A7 PE=1 SV=4	HUMAN	16
28	11.98	12.09	26.9	sp|P31944|CASPE_HUMAN	Caspase-14 OS=Homo sapiens OX=9606 GN=CASP14 PE=1 SV=2	HUMAN	7
29	11.92	11.97	57	sp|P05109|S10A8_HUMAN	Protein S100-A8 OS=Homo sapiens OX=9606 GN=S100A8 PE=1 SV=1	HUMAN	9
30	11.65	11.71	40.2	sp|P0DOX7|IGK_HUMAN	Immunoglobulin kappa light chain OS=Homo sapiens OX=9606 PE=1 SV=1	HUMAN	7
31	11.42	11.52	23.6	sp|P10909|CLUS_HUMAN	Clusterin OS=Homo sapiens OX=9606 GN=CLU PE=1 SV=1	HUMAN	11
32	11.05	11.57	23.2	sp|P08123|CO1A2_HUMAN	Collagen alpha-2(I) chain OS=Homo sapiens OX=9606 GN=COL1A2 PE=1 SV=7	HUMAN	29
33	10.8	11.09	23.7	sp|P01009|A1AT_HUMAN	Alpha-1-antitrypsin OS=Homo sapiens OX=9606 GN=SERPINA1 PE=1 SV=3	HUMAN	8
34	10.73	10.83	6.1	sp|Q5D862|FILA2_HUMAN	Filaggrin-2 OS=Homo sapiens OX=9606 GN=FLG2 PE=1 SV=1	HUMAN	6
35	10.66	10.75	27	sp|P02647|APOA1_HUMAN	Apolipoprotein A-I OS=Homo sapiens OX=9606 GN=APOA1 PE=1 SV=1	HUMAN	6
36	10.59	10.8	11.8	sp|Q08188|TGM3_HUMAN	Protein-glutamine gamma-glutamyltransferase E OS=Homo sapiens OX=9606 GN=TGM3 PE=1 SV=4	HUMAN	6
37	9.83	20.57	16.5	sp|Q8N1N4|K2C78_HUMAN	Keratin, type II cytoskeletal 78 OS=Homo sapiens OX=9606 GN=KRT78 PE=1 SV=2	HUMAN	14
38	9.51	9.56	10.9	sp|P06396|GELS_HUMAN	Gelsolin OS=Homo sapiens OX=9606 GN=GSN PE=1 SV=1	HUMAN	6
39	9.46	9.58	19.8	sp|P01876|IGHA1_HUMAN	Immunoglobulin heavy constant alpha 1 OS=Homo sapiens OX=9606 GN=IGHA1 PE=1 SV=2	HUMAN	6
40	9.2	9.29	21.1	sp|P63261|ACTG_HUMAN	Actin, cytoplasmic 2 OS=Homo sapiens OX=9606 GN=ACTG1 PE=1 SV=1	HUMAN	7
41	8.6	8.76	63.7	sp|Q9NZT1|CALL5_HUMAN	Calmodulin-like protein 5 OS=Homo sapiens OX=9606 GN=CALML5 PE=1 SV=2	HUMAN	11
42	8.54	8.59	46.5	sp|P06702|S10A9_HUMAN	Protein S100-A9 OS=Homo sapiens OX=9606 GN=S100A9 PE=1 SV=1	HUMAN	9
43	8	8	27.2	sp|P68871|HBB_HUMAN	Hemoglobin subunit beta OS=Homo sapiens OX=9606 GN=HBB PE=1 SV=2	HUMAN	4
44	7.55	7.65	31.9	sp|O75223|GGCT_HUMAN	Gamma-glutamylcyclotransferase OS=Homo sapiens OX=9606 GN=GGCT PE=1 SV=1	HUMAN	5
45	7.27	7.31	2.8	sp|P02751|FINC_HUMAN	Fibronectin OS=Homo sapiens OX=9606 GN=FN1 PE=1 SV=4	HUMAN	4
46	7.21	7.24	38.3	sp|P62987|RL40_HUMAN	Ubiquitin-60S ribosomal protein L40 OS=Homo sapiens OX=9606 GN=UBA52 PE=1 SV=2	HUMAN	4
47	7.12	7.15	7	sp|Q86YZ3|HORN_HUMAN	Hornerin OS=Homo sapiens OX=9606 GN=HRNR PE=1 SV=2	HUMAN	9
48	7.06	7.17	19.3	sp|P05089|ARGI1_HUMAN	Arginase-1 OS=Homo sapiens OX=9606 GN=ARG1 PE=1 SV=2	HUMAN	5
49	7.05	7.09	12.2	sp|P01019|ANGT_HUMAN	Angiotensinogen OS=Homo sapiens OX=9606 GN=AGT PE=1 SV=1	HUMAN	4
50	6.53	6.66	9.8	sp|P06727|APOA4_HUMAN	Apolipoprotein A-IV OS=Homo sapiens OX=9606 GN=APOA4 PE=1 SV=3	HUMAN	4
51	6.5	6.53	30.6	sp|P02766|TTHY_HUMAN	Transthyretin OS=Homo sapiens OX=9606 GN=TTR PE=1 SV=1	HUMAN	3
52	6.4	19.49	14	sp|Q7Z794|K2C1B_HUMAN	Keratin, type II cytoskeletal 1b OS=Homo sapiens OX=9606 GN=KRT77 PE=2 SV=3	HUMAN	21
53	6.34	6.52	4.8	sp|P20930|FILA_HUMAN	Filaggrin OS=Homo sapiens OX=9606 GN=FLG PE=1 SV=3	HUMAN	12
54	6.18	6.21	7.5	sp|P07339|CATD_HUMAN	Cathepsin D OS=Homo sapiens OX=9606 GN=CTSD PE=1 SV=1	HUMAN	3
55	6.06	6.07	4.4	sp|Q02413|DSG1_HUMAN	Desmoglein-1 OS=Homo sapiens OX=9606 GN=DSG1 PE=1 SV=2	HUMAN	5
56	6.05	6.06	7.7	sp|P55058|PLTP_HUMAN	Phospholipid transfer protein OS=Homo sapiens OX=9606 GN=PLTP PE=1 SV=1	HUMAN	3
57	6	6	11.1	sp|Q6E0U4|DMKN_HUMAN	Dermokine OS=Homo sapiens OX=9606 GN=DMKN PE=1 SV=3	HUMAN	4
58	5.98	22.94	26.6	sp|Q04695|K1C17_HUMAN	Keratin, type I cytoskeletal 17 OS=Homo sapiens OX=9606 GN=KRT17 PE=1 SV=2	HUMAN	19
59	5.91	6.09	10.6	sp|P00738|HPT_HUMAN	Haptoglobin OS=Homo sapiens OX=9606 GN=HP PE=1 SV=1	HUMAN	4
60	5.85	6.05	1.5	sp|P13611|CSPG2_HUMAN	Versican core protein OS=Homo sapiens OX=9606 GN=VCAN PE=1 SV=3	HUMAN	4
61	5.7	5.83	13.6	sp|P07355|ANXA2_HUMAN	Annexin A2 OS=Homo sapiens OX=9606 GN=ANXA2 PE=1 SV=2	HUMAN	4
62	5.3	5.51	19.2	sp|P01034|CYTC_HUMAN	Cystatin-C OS=Homo sapiens OX=9606 GN=CST3 PE=1 SV=1	HUMAN	4
63	4.94	5.05	21.2	sp|P05090|APOD_HUMAN	Apolipoprotein D OS=Homo sapiens OX=9606 GN=APOD PE=1 SV=1	HUMAN	4
64	4.71	4.88	5.4	sp|P05546|HEP2_HUMAN	Heparin cofactor 2 OS=Homo sapiens OX=9606 GN=SERPIND1 PE=1 SV=3	HUMAN	3
65	4.62	4.67	43.9	sp|P01040|CYTA_HUMAN	Cystatin-A OS=Homo sapiens OX=9606 GN=CSTA PE=1 SV=1	HUMAN	4
66	4.21	4.22	16.9	sp|P69905|HBA_HUMAN	Hemoglobin subunit alpha OS=Homo sapiens OX=9606 GN=HBA1 PE=1 SV=2	HUMAN	2
67	4.14	4.2	6	sp|O43505|B4GA1_HUMAN	Beta-1,4-glucuronyltransferase 1 OS=Homo sapiens OX=9606 GN=B4GAT1 PE=1 SV=1	HUMAN	2
68	4.13	4.14	25.8	sp|P41222|PTGDS_HUMAN	Prostaglandin-H2 D-isomerase OS=Homo sapiens OX=9606 GN=PTGDS PE=1 SV=1	HUMAN	3
69	4.11	4.13	12.6	sp|P60174|TPIS_HUMAN	Triosephosphate isomerase OS=Homo sapiens OX=9606 GN=TPI1 PE=1 SV=3	HUMAN	3
70	4.06	4.07	31.8	sp|P81605|DCD_HUMAN	Dermcidin OS=Homo sapiens OX=9606 GN=DCD PE=1 SV=2	HUMAN	4
71	4.04	4.05	11.2	sp|Q13867|BLMH_HUMAN	Bleomycin hydrolase OS=Homo sapiens OX=9606 GN=BLMH PE=1 SV=1	HUMAN	3
72	4	4	14.1	sp|P32119|PRDX2_HUMAN	Peroxiredoxin-2 OS=Homo sapiens OX=9606 GN=PRDX2 PE=1 SV=5	HUMAN	2
73	4	4	15.1	sp|P12273|PIP_HUMAN	Prolactin-inducible protein OS=Homo sapiens OX=9606 GN=PIP PE=1 SV=1	HUMAN	2
74	4	4	9.9	sp|P08571|CD14_HUMAN	Monocyte differentiation antigen CD14 OS=Homo sapiens OX=9606 GN=CD14 PE=1 SV=2	HUMAN	2
75	3.86	3.96	7.4	sp|P25311|ZA2G_HUMAN	Zinc-alpha-2-glycoprotein OS=Homo sapiens OX=9606 GN=AZGP1 PE=1 SV=2	HUMAN	2
76	3.75	3.94	3.2	sp|P98095|FBLN2_HUMAN	Fibulin-2 OS=Homo sapiens OX=9606 GN=FBLN2 PE=1 SV=2	HUMAN	3
77	3.48	3.59	1.8	sp|P12109|CO6A1_HUMAN	Collagen alpha-1(VI) chain OS=Homo sapiens OX=9606 GN=COL6A1 PE=1 SV=3	HUMAN	2
78	3.47	3.59	28.3	sp|P0DOY2|IGLC2_HUMAN	Immunoglobulin lambda constant 2 OS=Homo sapiens OX=9606 GN=IGLC2 PE=1 SV=1	HUMAN	2
79	3.27	3.37	8.1	sp|P00338|LDHA_HUMAN	L-lactate dehydrogenase A chain OS=Homo sapiens OX=9606 GN=LDHA PE=1 SV=2	HUMAN	2
80	3.13	3.22	6.2	sp|Q96P63|SPB12_HUMAN	Serpin B12 OS=Homo sapiens OX=9606 GN=SERPINB12 PE=1 SV=1	HUMAN	2
81	2.73	2.84	4.9	sp|Q96QA5|GSDMA_HUMAN	Gasdermin-A OS=Homo sapiens OX=9606 GN=GSDMA PE=1 SV=4	HUMAN	2
82	2.64	6.04	21.5	sp|P01859|IGHG2_HUMAN	Immunoglobulin heavy constant gamma 2 OS=Homo sapiens OX=9606 GN=IGHG2 PE=1 SV=2	HUMAN	6
83	2.45	2.56	6.8	sp|P02461|CO3A1_HUMAN	Collagen alpha-1(III) chain OS=Homo sapiens OX=9606 GN=COL3A1 PE=1 SV=4	HUMAN	9
84	2.38	52.21	45.9	sp|P04259|K2C6B_HUMAN	Keratin, type II cytoskeletal 6B OS=Homo sapiens OX=9606 GN=KRT6B PE=1 SV=5	HUMAN	52
85	2.23	2.25	2.1	sp|P19827|ITIH1_HUMAN	Inter-alpha-trypsin inhibitor heavy chain H1 OS=Homo sapiens OX=9606 GN=ITIH1 PE=1 SV=3	HUMAN	1
86	2.15	2.27	3.1	sp|Q08554|DSC1_HUMAN	Desmocollin-1 OS=Homo sapiens OX=9606 GN=DSC1 PE=1 SV=2	HUMAN	2
87	2.12	2.14	9.8	sp|P04792|HSPB1_HUMAN	Heat shock protein beta-1 OS=Homo sapiens OX=9606 GN=HSPB1 PE=1 SV=2	HUMAN	6
88	2.04	2.05	10.4	sp|P17900|SAP3_HUMAN	Ganglioside GM2 activator OS=Homo sapiens OX=9606 GN=GM2A PE=1 SV=4	HUMAN	1
89	2.01	2.01	9.7	sp|P62805|H4_HUMAN	Histone H4 OS=Homo sapiens OX=9606 GN=HIST1H4A PE=1 SV=2	HUMAN	1
90	2	4.03	5.1	sp|Q6KB66|K2C80_HUMAN	Keratin, type II cytoskeletal 80 OS=Homo sapiens OX=9606 GN=KRT80 PE=1 SV=2	HUMAN	6
91	2	3.52	3.7	sp|P05783|K1C18_HUMAN	Keratin, type I cytoskeletal 18 OS=Homo sapiens OX=9606 GN=KRT18 PE=1 SV=2	HUMAN	4
92	2	2	8.1	sp|P07478|TRY2_HUMAN	Trypsin-2 OS=Homo sapiens OX=9606 GN=PRSS2 PE=1 SV=1	HUMAN	10
93	2	2	0.8	sp|Q6ZRR7|LRRC9_HUMAN	Leucine-rich repeat-containing protein 9 OS=Homo sapiens OX=9606 GN=LRRC9 PE=2 SV=2	HUMAN	1
94	2	2	9.4	sp|Q9Y5P2|CSAG2_HUMAN	Chondrosarcoma-associated gene 2/3 protein OS=Homo sapiens OX=9606 GN=CSAG2 PE=2 SV=2	HUMAN	1
95	2	2	2.9	sp|Q9UBP4|DKK3_HUMAN	Dickkopf-related protein 3 OS=Homo sapiens OX=9606 GN=DKK3 PE=1 SV=2	HUMAN	1
96	2	2	1.7	sp|Q9P2E2|KIF17_HUMAN	Kinesin-like protein KIF17 OS=Homo sapiens OX=9606 GN=KIF17 PE=2 SV=3	HUMAN	1
97	2	2	1.6	sp|Q9HCJ3|RAVR2_HUMAN	Ribonucleoprotein PTB-binding 2 OS=Homo sapiens OX=9606 GN=RAVER2 PE=1 SV=2	HUMAN	1
98	2	2	3.8	sp|Q8NEX9|DR9C7_HUMAN	Short-chain dehydrogenase/reductase family 9C member 7 OS=Homo sapiens OX=9606 GN=SDR9C7 PE=1 SV=1	HUMAN	1
99	2	2	3.2	sp|Q86X59|CQ082_HUMAN	Putative uncharacterized protein C17orf82 OS=Homo sapiens OX=9606 GN=C17orf82 PE=1 SV=2	HUMAN	1
100	2	2	2.3	sp|Q6ZNI0|GCNT7_HUMAN	Beta-1,3-galactosyl-O-glycosyl-glycoprotein beta-1,6-N-acetylglucosaminyltransferase 7 OS=Homo sapiens OX=9606 GN=GCNT7 PE=2 SV=2	HUMAN	1
101	2	2	1.3	sp|Q12882|DPYD_HUMAN	Dihydropyrimidine dehydrogenase [NADP(+)] OS=Homo sapiens OX=9606 GN=DPYD PE=1 SV=2	HUMAN	1
102	2	2	1.7	sp|O75578|ITA10_HUMAN	Integrin alpha-10 OS=Homo sapiens OX=9606 GN=ITGA10 PE=2 SV=2	HUMAN	1
103	1.8	2.04	2.7	sp|P02765|FETUA_HUMAN	Alpha-2-HS-glycoprotein OS=Homo sapiens OX=9606 GN=AHSG PE=1 SV=2	HUMAN	1
104	1.71	2	4.4	sp|Q6ZVX7|FBX50_HUMAN	F-box only protein 50 OS=Homo sapiens OX=9606 GN=NCCRP1 PE=1 SV=1	HUMAN	1

## Sheet: 4
1) Z:\Projects\UniMS2019_196 JCosta\Data\4.wiff
Sample Type:	Identification
Cys. Alkylation:	Iodoacetamide
Digestion:	Trypsin
Instrument:	TripleTOF 6600
Special Factors:	Gel-based ID
Species:
ID Focus:	Biological modifications
Database:	20190108_SP_Human_20413entries.fasta								ID statistics table
Search Effort:	Thorough
FDR Analysis:	Yes								Unused (Conf) Cutoff	Proteins Detected	Proteins Before Grouping	Distinct Peptides	Spectra Identified	% Total Spectra
User Modified Parameter Files:	Yes								>2.0 (99)	50	103	1038	4795	11.6
									>1.3 (95)	69	139	1083	4935	11.9
									>0.47 (66)	81	160	1105	5036	12.2
Proteins detected table									Cutoff Applied: >0.05 (10%)	127	240	1173	5158	12.5
N	Unused	Total	% Cov (95)	Accession #	Name	Species	Peptides(95%)
1	77.23	77.23	63.7	sp|P04264|K2C1_HUMAN	Keratin, type II cytoskeletal 1 OS=Homo sapiens OX=9606 GN=KRT1 PE=1 SV=6	HUMAN	104
2	54.62	61.46	64.8	sp|P35908|K22E_HUMAN	Keratin, type II cytoskeletal 2 epidermal OS=Homo sapiens OX=9606 GN=KRT2 PE=1 SV=2	HUMAN	70
3	52.62	52.62	56.9	sp|P13645|K1C10_HUMAN	Keratin, type I cytoskeletal 10 OS=Homo sapiens OX=9606 GN=KRT10 PE=1 SV=6	HUMAN	109
4	38.68	40.68	58	sp|P35527|K1C9_HUMAN	Keratin, type I cytoskeletal 9 OS=Homo sapiens OX=9606 GN=KRT9 PE=1 SV=3	HUMAN	63
5	35.19	35.19	7	sp|Q9Y6R7|FCGBP_HUMAN	IgGFc-binding protein OS=Homo sapiens OX=9606 GN=FCGBP PE=1 SV=3	HUMAN	24
6	34.92	35.07	62.8	sp|P02649|APOE_HUMAN	Apolipoprotein E OS=Homo sapiens OX=9606 GN=APOE PE=1 SV=1	HUMAN	37
7	30.05	30.05	33.3	sp|P02768|ALBU_HUMAN	Serum albumin OS=Homo sapiens OX=9606 GN=ALB PE=1 SV=2	HUMAN	33
8	28.84	29.67	15.8	sp|P01023|A2MG_HUMAN	Alpha-2-macroglobulin OS=Homo sapiens OX=9606 GN=A2M PE=1 SV=3	HUMAN	21
9	26.09	32.88	32.7	sp|P13647|K2C5_HUMAN	Keratin, type II cytoskeletal 5 OS=Homo sapiens OX=9606 GN=KRT5 PE=1 SV=3	HUMAN	28
10	23.81	30.33	42.6	sp|P02533|K1C14_HUMAN	Keratin, type I cytoskeletal 14 OS=Homo sapiens OX=9606 GN=KRT14 PE=1 SV=4	HUMAN	34
11	19.53	19.53	3.8	sp|P15924|DESP_HUMAN	Desmoplakin OS=Homo sapiens OX=9606 GN=DSP PE=1 SV=3	HUMAN	12
12	13.64	13.64	13.3	sp|Q08380|LG3BP_HUMAN	Galectin-3-binding protein OS=Homo sapiens OX=9606 GN=LGALS3BP PE=1 SV=1	HUMAN	11
13	12.63	12.68	20.9	sp|P0DOX5|IGG1_HUMAN	Immunoglobulin gamma-1 heavy chain OS=Homo sapiens OX=9606 PE=1 SV=2	HUMAN	8
14	12.25	26.92	30.5	sp|P02538|K2C6A_HUMAN	Keratin, type II cytoskeletal 6A OS=Homo sapiens OX=9606 GN=KRT6A PE=1 SV=3	HUMAN	22
15	11.48	11.55	22.4	sp|P01876|IGHA1_HUMAN	Immunoglobulin heavy constant alpha 1 OS=Homo sapiens OX=9606 GN=IGHA1 PE=1 SV=2	HUMAN	11
16	10.1	10.1	35.5	sp|P0DOX7|IGK_HUMAN	Immunoglobulin kappa light chain OS=Homo sapiens OX=9606 PE=1 SV=1	HUMAN	15
17	9.82	9.95	9	sp|P02452|CO1A1_HUMAN	Collagen alpha-1(I) chain OS=Homo sapiens OX=9606 GN=COL1A1 PE=1 SV=5	HUMAN	12
18	9.35	9.61	6.3	sp|P0C0L5|CO4B_HUMAN	Complement C4-B OS=Homo sapiens OX=9606 GN=C4B PE=1 SV=2	HUMAN	9
19	9.28	27.69	35.3	sp|P08779|K1C16_HUMAN	Keratin, type I cytoskeletal 16 OS=Homo sapiens OX=9606 GN=KRT16 PE=1 SV=4	HUMAN	28
20	8.49	8.6	27	sp|P05090|APOD_HUMAN	Apolipoprotein D OS=Homo sapiens OX=9606 GN=APOD PE=1 SV=1	HUMAN	5
21	8.23	8.4	20.3	sp|P10909|CLUS_HUMAN	Clusterin OS=Homo sapiens OX=9606 GN=CLU PE=1 SV=1	HUMAN	6
22	8.1	8.33	15.8	sp|P00738|HPT_HUMAN	Haptoglobin OS=Homo sapiens OX=9606 GN=HP PE=1 SV=1	HUMAN	6
23	7.37	7.49	12.5	sp|P63261|ACTG_HUMAN	Actin, cytoplasmic 2 OS=Homo sapiens OX=9606 GN=ACTG1 PE=1 SV=1	HUMAN	4
24	6.83	6.84	6.1	sp|Q86YZ3|HORN_HUMAN	Hornerin OS=Homo sapiens OX=9606 GN=HRNR PE=1 SV=2	HUMAN	4
25	6.3	6.35	19.9	sp|P01009|A1AT_HUMAN	Alpha-1-antitrypsin OS=Homo sapiens OX=9606 GN=SERPINA1 PE=1 SV=3	HUMAN	7
26	6.09	6.12	4.6	sp|P02671|FIBA_HUMAN	Fibrinogen alpha chain OS=Homo sapiens OX=9606 GN=FGA PE=1 SV=2	HUMAN	4
27	5.91	5.95	1.2	sp|P02751|FINC_HUMAN	Fibronectin OS=Homo sapiens OX=9606 GN=FN1 PE=1 SV=4	HUMAN	3
28	5.78	5.86	36	sp|P47929|LEG7_HUMAN	Galectin-7 OS=Homo sapiens OX=9606 GN=LGALS7 PE=1 SV=2	HUMAN	5
29	5.38	5.48	7.1	sp|P01871|IGHM_HUMAN	Immunoglobulin heavy constant mu OS=Homo sapiens OX=9606 GN=IGHM PE=1 SV=4	HUMAN	4
30	5.3	5.38	2.9	sp|P01024|CO3_HUMAN	Complement C3 OS=Homo sapiens OX=9606 GN=C3 PE=1 SV=2	HUMAN	5
31	5.14	5.22	2.9	sp|P58107|EPIPL_HUMAN	Epiplakin OS=Homo sapiens OX=9606 GN=EPPK1 PE=1 SV=3	HUMAN	3
32	4.59	4.62	5.5	sp|Q08188|TGM3_HUMAN	Protein-glutamine gamma-glutamyltransferase E OS=Homo sapiens OX=9606 GN=TGM3 PE=1 SV=4	HUMAN	3
33	4.55	4.79	13.5	sp|P02647|APOA1_HUMAN	Apolipoprotein A-I OS=Homo sapiens OX=9606 GN=APOA1 PE=1 SV=1	HUMAN	3
34	4.52	4.58	5.1	sp|P29508|SPB3_HUMAN	Serpin B3 OS=Homo sapiens OX=9606 GN=SERPINB3 PE=1 SV=2	HUMAN	2
35	4.47	4.58	26.5	sp|P68871|HBB_HUMAN	Hemoglobin subunit beta OS=Homo sapiens OX=9606 GN=HBB PE=1 SV=2	HUMAN	4
36	4.14	4.28	25.3	sp|Q9NZT1|CALL5_HUMAN	Calmodulin-like protein 5 OS=Homo sapiens OX=9606 GN=CALML5 PE=1 SV=2	HUMAN	5
37	4	4	0.6	sp|P20930|FILA_HUMAN	Filaggrin OS=Homo sapiens OX=9606 GN=FLG PE=1 SV=3	HUMAN	2
38	3.52	3.63	27.4	sp|P0DOY3|IGLC3_HUMAN	Immunoglobulin lambda constant 3 OS=Homo sapiens OX=9606 GN=IGLC3 PE=1 SV=1	HUMAN	3
39	3.39	3.64	9.3	sp|P04792|HSPB1_HUMAN	Heat shock protein beta-1 OS=Homo sapiens OX=9606 GN=HSPB1 PE=1 SV=2	HUMAN	2
40	3.09	3.13	2.2	sp|P06396|GELS_HUMAN	Gelsolin OS=Homo sapiens OX=9606 GN=GSN PE=1 SV=1	HUMAN	3
41	2.95	3	13.3	sp|Q01469|FABP5_HUMAN	Fatty acid-binding protein 5 OS=Homo sapiens OX=9606 GN=FABP5 PE=1 SV=3	HUMAN	2
42	2.73	4.83	7.1	sp|Q6KB66|K2C80_HUMAN	Keratin, type II cytoskeletal 80 OS=Homo sapiens OX=9606 GN=KRT80 PE=1 SV=2	HUMAN	3
43	2.54	2.57	8	sp|P08571|CD14_HUMAN	Monocyte differentiation antigen CD14 OS=Homo sapiens OX=9606 GN=CD14 PE=1 SV=2	HUMAN	2
44	2.49	14.78	20.1	sp|Q04695|K1C17_HUMAN	Keratin, type I cytoskeletal 17 OS=Homo sapiens OX=9606 GN=KRT17 PE=1 SV=2	HUMAN	15
45	2.2	2.22	5.6	sp|P31947|1433S_HUMAN	14-3-3 protein sigma OS=Homo sapiens OX=9606 GN=SFN PE=1 SV=1	HUMAN	1
46	2.09	2.1	1.2	sp|P13639|EF2_HUMAN	Elongation factor 2 OS=Homo sapiens OX=9606 GN=EEF2 PE=1 SV=4	HUMAN	1
47	2.08	2.09	2.2	sp|P55058|PLTP_HUMAN	Phospholipid transfer protein OS=Homo sapiens OX=9606 GN=PLTP PE=1 SV=1	HUMAN	1
48	2.06	2.06	0.7	sp|O00533|NCHL1_HUMAN	Neural cell adhesion molecule L1-like protein OS=Homo sapiens OX=9606 GN=CHL1 PE=1 SV=4	HUMAN	1
49	2.05	2.06	1.3	sp|P23142|FBLN1_HUMAN	Fibulin-1 OS=Homo sapiens OX=9606 GN=FBLN1 PE=1 SV=4	HUMAN	1
50	2.03	2.13	2.8	sp|Q02413|DSG1_HUMAN	Desmoglein-1 OS=Homo sapiens OX=9606 GN=DSG1 PE=1 SV=2	HUMAN	2
51	2	2.29	3.7	sp|P0DOX8|IGL1_HUMAN	Immunoglobulin lambda-1 light chain OS=Homo sapiens OX=9606 PE=1 SV=1	HUMAN	1
52	2	2	0.5	sp|Q8TF72|SHRM3_HUMAN	Protein Shroom3 OS=Homo sapiens OX=9606 GN=SHROOM3 PE=1 SV=2	HUMAN	1
53	2	2	0.6	sp|Q9UKE5|TNIK_HUMAN	TRAF2 and NCK-interacting protein kinase OS=Homo sapiens OX=9606 GN=TNIK PE=1 SV=1	HUMAN	1
54	2	2	0.6	sp|Q5TCY1|TTBK1_HUMAN	Tau-tubulin kinase 1 OS=Homo sapiens OX=9606 GN=TTBK1 PE=1 SV=2	HUMAN	2
55	2	2	2.4	sp|P37837|TALDO_HUMAN	Transaldolase OS=Homo sapiens OX=9606 GN=TALDO1 PE=1 SV=2	HUMAN	1
56	2	2	3.4	sp|P25311|ZA2G_HUMAN	Zinc-alpha-2-glycoprotein OS=Homo sapiens OX=9606 GN=AZGP1 PE=1 SV=2	HUMAN	1
57	2	2	3	sp|P07355|ANXA2_HUMAN	Annexin A2 OS=Homo sapiens OX=9606 GN=ANXA2 PE=1 SV=2	HUMAN	1
58	2	2	9	sp|P02652|APOA2_HUMAN	Apolipoprotein A-II OS=Homo sapiens OX=9606 GN=APOA2 PE=1 SV=1	HUMAN	1
59	1.85	3.58	6.7	sp|Q8N1N4|K2C78_HUMAN	Keratin, type II cytoskeletal 78 OS=Homo sapiens OX=9606 GN=KRT78 PE=1 SV=2	HUMAN	4
60	1.85	1.92	1.8	sp|P02675|FIBB_HUMAN	Fibrinogen beta chain OS=Homo sapiens OX=9606 GN=FGB PE=1 SV=2	HUMAN	1
61	1.82	1.92	11.8	sp|P05109|S10A8_HUMAN	Protein S100-A8 OS=Homo sapiens OX=9606 GN=S100A8 PE=1 SV=1	HUMAN	1
62	1.74	1.85	5.5	sp|P02746|C1QB_HUMAN	Complement C1q subcomponent subunit B OS=Homo sapiens OX=9606 GN=C1QB PE=1 SV=3	HUMAN	1
63	1.72	1.92	1.4	sp|P08123|CO1A2_HUMAN	Collagen alpha-2(I) chain OS=Homo sapiens OX=9606 GN=COL1A2 PE=1 SV=7	HUMAN	2
64	1.64	1.86	21.8	sp|P81605|DCD_HUMAN	Dermcidin OS=Homo sapiens OX=9606 GN=DCD PE=1 SV=2	HUMAN	5
65	1.6	1.74	1.8	sp|Q96QA5|GSDMA_HUMAN	Gasdermin-A OS=Homo sapiens OX=9606 GN=GSDMA PE=1 SV=4	HUMAN	1
66	1.48	9.6	8.3	sp|Q86Y46|K2C73_HUMAN	Keratin, type II cytoskeletal 73 OS=Homo sapiens OX=9606 GN=KRT73 PE=1 SV=1	HUMAN	6
67	1.43	1.57	2.4	sp|C9JJ37|BTBDJ_HUMAN	BTB/POZ domain-containing protein 19 OS=Homo sapiens OX=9606 GN=BTBD19 PE=2 SV=1	HUMAN	1
68	1.33	1.51	15.7	sp|P02766|TTHY_HUMAN	Transthyretin OS=Homo sapiens OX=9606 GN=TTR PE=1 SV=1	HUMAN	4
69	1.32	1.47	1.1	sp|P48740|MASP1_HUMAN	Mannan-binding lectin serine protease 1 OS=Homo sapiens OX=9606 GN=MASP1 PE=1 SV=3	HUMAN	1

## Sheet: 5
1) Z:\Projects\UniMS2019_196 JCosta\Data\5.wiff
Sample Type:	Identification
Cys. Alkylation:	Iodoacetamide
Digestion:	Trypsin
Instrument:	TripleTOF 6600
Special Factors:	Gel-based ID
Species:
ID Focus:	Biological modifications
Database:	20190108_SP_Human_20413entries.fasta								ID statistics table
Search Effort:	Thorough
FDR Analysis:	Yes								Unused (Conf) Cutoff	Proteins Detected	Proteins Before Grouping	Distinct Peptides	Spectra Identified	% Total Spectra
User Modified Parameter Files:	Yes								>2.0 (99)	82	145	1843	4620	11.1
									>1.3 (95)	104	193	1877	4678	11.2
									>0.47 (66)	119	215	1906	4719	11.3
Proteins detected table									Cutoff Applied: >0.05 (10%)	151	265	1944	4803	11.5
N	Unused	Total	% Cov (95)	Accession #	Name	Species	Peptides(95%)
1	111.76	111.76	78.8	sp|P02768|ALBU_HUMAN	Serum albumin OS=Homo sapiens OX=9606 GN=ALB PE=1 SV=2	HUMAN	218
2	94.83	94.83	36.1	sp|P01024|CO3_HUMAN	Complement C3 OS=Homo sapiens OX=9606 GN=C3 PE=1 SV=2	HUMAN	60
3	81.06	81.06	39.8	sp|P01023|A2MG_HUMAN	Alpha-2-macroglobulin OS=Homo sapiens OX=9606 GN=A2M PE=1 SV=3	HUMAN	68
4	70.37	70.37	29.4	sp|P0C0L5|CO4B_HUMAN	Complement C4-B OS=Homo sapiens OX=9606 GN=C4B PE=1 SV=2	HUMAN	42
5	64.92	64.92	52.8	sp|P04264|K2C1_HUMAN	Keratin, type II cytoskeletal 1 OS=Homo sapiens OX=9606 GN=KRT1 PE=1 SV=6	HUMAN	52
6	62.39	62.39	65.8	sp|O43790|KRT86_HUMAN	Keratin, type II cuticular Hb6 OS=Homo sapiens OX=9606 GN=KRT86 PE=1 SV=1	HUMAN	43
7	59.85	59.85	11.8	sp|Q9Y6R7|FCGBP_HUMAN	IgGFc-binding protein OS=Homo sapiens OX=9606 GN=FCGBP PE=1 SV=3	HUMAN	34
8	52.58	52.58	63.2	sp|Q15323|K1H1_HUMAN	Keratin, type I cuticular Ha1 OS=Homo sapiens OX=9606 GN=KRT31 PE=1 SV=3	HUMAN	54
9	52.02	52.25	77	sp|P02649|APOE_HUMAN	Apolipoprotein E OS=Homo sapiens OX=9606 GN=APOE PE=1 SV=1	HUMAN	73
10	44.45	46.34	48.8	sp|P13645|K1C10_HUMAN	Keratin, type I cytoskeletal 10 OS=Homo sapiens OX=9606 GN=KRT10 PE=1 SV=6	HUMAN	44
11	43.81	44.03	34.4	sp|P02787|TRFE_HUMAN	Serotransferrin OS=Homo sapiens OX=9606 GN=TF PE=1 SV=3	HUMAN	30
12	39.36	39.36	13.5	sp|P02751|FINC_HUMAN	Fibronectin OS=Homo sapiens OX=9606 GN=FN1 PE=1 SV=4	HUMAN	23
13	38.31	39.11	60.4	sp|P35527|K1C9_HUMAN	Keratin, type I cytoskeletal 9 OS=Homo sapiens OX=9606 GN=KRT9 PE=1 SV=3	HUMAN	41
14	36.47	39.69	43.8	sp|P35908|K22E_HUMAN	Keratin, type II cytoskeletal 2 epidermal OS=Homo sapiens OX=9606 GN=KRT2 PE=1 SV=2	HUMAN	25
15	30.57	30.57	50.2	sp|P02647|APOA1_HUMAN	Apolipoprotein A-I OS=Homo sapiens OX=9606 GN=APOA1 PE=1 SV=1	HUMAN	21
16	29.64	29.83	41.1	sp|P00738|HPT_HUMAN	Haptoglobin OS=Homo sapiens OX=9606 GN=HP PE=1 SV=1	HUMAN	24
17	27.84	27.84	30.9	sp|Q08380|LG3BP_HUMAN	Galectin-3-binding protein OS=Homo sapiens OX=9606 GN=LGALS3BP PE=1 SV=1	HUMAN	22
18	26.78	58.21	52.9	sp|P78386|KRT85_HUMAN	Keratin, type II cuticular Hb5 OS=Homo sapiens OX=9606 GN=KRT85 PE=1 SV=1	HUMAN	39
19	26.68	26.79	45.7	sp|P0DOX5|IGG1_HUMAN	Immunoglobulin gamma-1 heavy chain OS=Homo sapiens OX=9606 PE=1 SV=2	HUMAN	57
20	22	22	57	sp|P0DOX7|IGK_HUMAN	Immunoglobulin kappa light chain OS=Homo sapiens OX=9606 PE=1 SV=1	HUMAN	39
21	21.34	21.39	40.2	sp|P05090|APOD_HUMAN	Apolipoprotein D OS=Homo sapiens OX=9606 GN=APOD PE=1 SV=1	HUMAN	17
22	19.67	19.67	30.2	sp|P01871|IGHM_HUMAN	Immunoglobulin heavy constant mu OS=Homo sapiens OX=9606 GN=IGHM PE=1 SV=4	HUMAN	14
23	19.07	36.73	45.2	sp|O76011|KRT34_HUMAN	Keratin, type I cuticular Ha4 OS=Homo sapiens OX=9606 GN=KRT34 PE=1 SV=2	HUMAN	27
24	16.29	16.29	30.9	sp|P01876|IGHA1_HUMAN	Immunoglobulin heavy constant alpha 1 OS=Homo sapiens OX=9606 GN=IGHA1 PE=1 SV=2	HUMAN	16
25	15.78	15.88	29	sp|P01009|A1AT_HUMAN	Alpha-1-antitrypsin OS=Homo sapiens OX=9606 GN=SERPINA1 PE=1 SV=3	HUMAN	14
26	15	15.19	14.7	sp|P06396|GELS_HUMAN	Gelsolin OS=Homo sapiens OX=9606 GN=GSN PE=1 SV=1	HUMAN	10
27	13.94	13.97	18.1	sp|P01019|ANGT_HUMAN	Angiotensinogen OS=Homo sapiens OX=9606 GN=AGT PE=1 SV=1	HUMAN	9
28	13.29	13.36	9.4	sp|Q92823|NRCAM_HUMAN	Neuronal cell adhesion molecule OS=Homo sapiens OX=9606 GN=NRCAM PE=1 SV=3	HUMAN	9
29	12.96	13.02	19.5	sp|P09871|C1S_HUMAN	Complement C1s subcomponent OS=Homo sapiens OX=9606 GN=C1S PE=1 SV=1	HUMAN	13
30	12.12	12.16	85.9	sp|P0DOY2|IGLC2_HUMAN	Immunoglobulin lambda constant 2 OS=Homo sapiens OX=9606 GN=IGLC2 PE=1 SV=1	HUMAN	12
31	11.88	11.94	23.8	sp|P10909|CLUS_HUMAN	Clusterin OS=Homo sapiens OX=9606 GN=CLU PE=1 SV=1	HUMAN	12
32	11.81	11.91	25.3	sp|P01011|AACT_HUMAN	Alpha-1-antichymotrypsin OS=Homo sapiens OX=9606 GN=SERPINA3 PE=1 SV=2	HUMAN	9
33	11.67	16.04	25.2	sp|P02533|K1C14_HUMAN	Keratin, type I cytoskeletal 14 OS=Homo sapiens OX=9606 GN=KRT14 PE=1 SV=4	HUMAN	14
34	11.56	51.11	68.3	sp|O76009|KT33A_HUMAN	Keratin, type I cuticular Ha3-I OS=Homo sapiens OX=9606 GN=KRT33A PE=2 SV=2	HUMAN	53
35	11.24	11.3	53.7	sp|P68871|HBB_HUMAN	Hemoglobin subunit beta OS=Homo sapiens OX=9606 GN=HBB PE=1 SV=2	HUMAN	9
36	10.92	11.01	49	sp|P02766|TTHY_HUMAN	Transthyretin OS=Homo sapiens OX=9606 GN=TTR PE=1 SV=1	HUMAN	8
37	10	10	16.9	sp|P02790|HEMO_HUMAN	Hemopexin OS=Homo sapiens OX=9606 GN=HPX PE=1 SV=2	HUMAN	6
38	9.81	20.82	34.4	sp|P01859|IGHG2_HUMAN	Immunoglobulin heavy constant gamma 2 OS=Homo sapiens OX=9606 GN=IGHG2 PE=1 SV=2	HUMAN	26
39	9.56	9.62	11.7	sp|P23142|FBLN1_HUMAN	Fibulin-1 OS=Homo sapiens OX=9606 GN=FBLN1 PE=1 SV=4	HUMAN	7
40	9.3	9.43	20.8	sp|P36955|PEDF_HUMAN	Pigment epithelium-derived factor OS=Homo sapiens OX=9606 GN=SERPINF1 PE=1 SV=4	HUMAN	6
41	9.06	13.85	17.8	sp|O76015|KRT38_HUMAN	Keratin, type I cuticular Ha8 OS=Homo sapiens OX=9606 GN=KRT38 PE=1 SV=3	HUMAN	9
42	9.03	9.19	6.1	sp|P00450|CERU_HUMAN	Ceruloplasmin OS=Homo sapiens OX=9606 GN=CP PE=1 SV=1	HUMAN	6
43	8.76	9.02	6.5	sp|O00533|NCHL1_HUMAN	Neural cell adhesion molecule L1-like protein OS=Homo sapiens OX=9606 GN=CHL1 PE=1 SV=4	HUMAN	5
44	8.64	8.71	11.2	sp|P05155|IC1_HUMAN	Plasma protease C1 inhibitor OS=Homo sapiens OX=9606 GN=SERPING1 PE=1 SV=2	HUMAN	5
45	8.51	8.67	9	sp|P13591|NCAM1_HUMAN	Neural cell adhesion molecule 1 OS=Homo sapiens OX=9606 GN=NCAM1 PE=1 SV=3	HUMAN	5
46	8.33	8.37	5.5	sp|Q12860|CNTN1_HUMAN	Contactin-1 OS=Homo sapiens OX=9606 GN=CNTN1 PE=1 SV=1	HUMAN	4
47	8.05	8.06	18.3	sp|Q9UBP4|DKK3_HUMAN	Dickkopf-related protein 3 OS=Homo sapiens OX=9606 GN=DKK3 PE=1 SV=2	HUMAN	6
48	8	8	31.6	sp|P41222|PTGDS_HUMAN	Prostaglandin-H2 D-isomerase OS=Homo sapiens OX=9606 GN=PTGDS PE=1 SV=1	HUMAN	6
49	7.8	7.86	12.8	sp|Q96KN2|CNDP1_HUMAN	Beta-Ala-His dipeptidase OS=Homo sapiens OX=9606 GN=CNDP1 PE=1 SV=4	HUMAN	4
50	7.57	7.73	12	sp|Q12805|FBLN3_HUMAN	EGF-containing fibulin-like extracellular matrix protein 1 OS=Homo sapiens OX=9606 GN=EFEMP1 PE=1 SV=2	HUMAN	5
51	7.4	7.61	8.2	sp|P05546|HEP2_HUMAN	Heparin cofactor 2 OS=Homo sapiens OX=9606 GN=SERPIND1 PE=1 SV=3	HUMAN	5
52	6.64	6.76	21.2	sp|P02747|C1QC_HUMAN	Complement C1q subcomponent subunit C OS=Homo sapiens OX=9606 GN=C1QC PE=1 SV=3	HUMAN	5
53	6.12	6.15	9.1	sp|P01008|ANT3_HUMAN	Antithrombin-III OS=Homo sapiens OX=9606 GN=SERPINC1 PE=1 SV=1	HUMAN	4
54	6	6	7.7	sp|P55058|PLTP_HUMAN	Phospholipid transfer protein OS=Homo sapiens OX=9606 GN=PLTP PE=1 SV=1	HUMAN	4
55	5.92	5.96	35	sp|P01763|HV348_HUMAN	Immunoglobulin heavy variable 3-48 OS=Homo sapiens OX=9606 GN=IGHV3-48 PE=1 SV=2	HUMAN	4
56	5.39	5.44	2.3	sp|O14594|NCAN_HUMAN	Neurocan core protein OS=Homo sapiens OX=9606 GN=NCAN PE=1 SV=3	HUMAN	3
57	5.1	15.95	24.1	sp|P08779|K1C16_HUMAN	Keratin, type I cytoskeletal 16 OS=Homo sapiens OX=9606 GN=KRT16 PE=1 SV=4	HUMAN	13
58	4.91	4.95	6.9	sp|Q14515|SPRL1_HUMAN	SPARC-like protein 1 OS=Homo sapiens OX=9606 GN=SPARCL1 PE=1 SV=2	HUMAN	3
59	4.61	4.7	7.5	sp|P00736|C1R_HUMAN	Complement C1r subcomponent OS=Homo sapiens OX=9606 GN=C1R PE=1 SV=2	HUMAN	4
60	4.59	4.63	37.1	sp|A0A0C4DH25|KVD20_HUMAN	Immunoglobulin kappa variable 3D-20 OS=Homo sapiens OX=9606 GN=IGKV3D-20 PE=3 SV=1	HUMAN	3
61	4.55	70.02	28.3	sp|P0C0L4|CO4A_HUMAN	Complement C4-A OS=Homo sapiens OX=9606 GN=C4A PE=1 SV=2	HUMAN	43
62	4.47	4.57	22.7	sp|P81605|DCD_HUMAN	Dermcidin OS=Homo sapiens OX=9606 GN=DCD PE=1 SV=2	HUMAN	3
63	4.44	12.78	13.8	sp|P02538|K2C6A_HUMAN	Keratin, type II cytoskeletal 6A OS=Homo sapiens OX=9606 GN=KRT6A PE=1 SV=3	HUMAN	9
64	4.19	40.49	54.7	sp|Q14525|KT33B_HUMAN	Keratin, type I cuticular Ha3-II OS=Homo sapiens OX=9606 GN=KRT33B PE=1 SV=3	HUMAN	43
65	4.14	4.16	12.3	sp|P08571|CD14_HUMAN	Monocyte differentiation antigen CD14 OS=Homo sapiens OX=9606 GN=CD14 PE=1 SV=2	HUMAN	3
66	4.09	4.22	16.9	sp|P69905|HBA_HUMAN	Hemoglobin subunit alpha OS=Homo sapiens OX=9606 GN=HBA1 PE=1 SV=2	HUMAN	6
67	4.05	4.07	3.6	sp|Q9BYH1|SE6L1_HUMAN	Seizure 6-like protein OS=Homo sapiens OX=9606 GN=SEZ6L PE=1 SV=1	HUMAN	2
68	4	11.39	38	sp|P0DOX8|IGL1_HUMAN	Immunoglobulin lambda-1 light chain OS=Homo sapiens OX=9606 PE=1 SV=1	HUMAN	8
69	4	4	10	sp|P08294|SODE_HUMAN	Extracellular superoxide dismutase [Cu-Zn] OS=Homo sapiens OX=9606 GN=SOD3 PE=1 SV=2	HUMAN	2
70	3.93	4.18	3.4	sp|Q99435|NELL2_HUMAN	Protein kinase C-binding protein NELL2 OS=Homo sapiens OX=9606 GN=NELL2 PE=1 SV=1	HUMAN	3
71	3.61	3.77	0.5	sp|P78509|RELN_HUMAN	Reelin OS=Homo sapiens OX=9606 GN=RELN PE=1 SV=3	HUMAN	2
72	3.28	3.39	2.7	sp|Q14624|ITIH4_HUMAN	Inter-alpha-trypsin inhibitor heavy chain H4 OS=Homo sapiens OX=9606 GN=ITIH4 PE=1 SV=4	HUMAN	2
73	2.98	3.08	3	sp|O94985|CSTN1_HUMAN	Calsyntenin-1 OS=Homo sapiens OX=9606 GN=CLSTN1 PE=1 SV=1	HUMAN	2
74	2.91	50.83	45	sp|P78385|KRT83_HUMAN	Keratin, type II cuticular Hb3 OS=Homo sapiens OX=9606 GN=KRT83 PE=1 SV=2	HUMAN	35
75	2.9	2.99	4.4	sp|Q02246|CNTN2_HUMAN	Contactin-2 OS=Homo sapiens OX=9606 GN=CNTN2 PE=1 SV=1	HUMAN	3
76	2.69	2.74	3.2	sp|P19827|ITIH1_HUMAN	Inter-alpha-trypsin inhibitor heavy chain H1 OS=Homo sapiens OX=9606 GN=ITIH1 PE=1 SV=3	HUMAN	2
77	2.21	2.22	10.8	sp|P01615|KVD28_HUMAN	Immunoglobulin kappa variable 2D-28 OS=Homo sapiens OX=9606 GN=IGKV2D-28 PE=1 SV=2	HUMAN	2
78	2.16	2.21	1.4	sp|P04217|A1BG_HUMAN	Alpha-1B-glycoprotein OS=Homo sapiens OX=9606 GN=A1BG PE=1 SV=4	HUMAN	1
79	2.13	2.14	0.3	sp|P15924|DESP_HUMAN	Desmoplakin OS=Homo sapiens OX=9606 GN=DSP PE=1 SV=3	HUMAN	1
80	2.07	2.08	2.9	sp|P51693|APLP1_HUMAN	Amyloid-like protein 1 OS=Homo sapiens OX=9606 GN=APLP1 PE=1 SV=3	HUMAN	1
81	2.04	8.79	9.5	sp|P0DOX2|IGA2_HUMAN	Immunoglobulin alpha-2 heavy chain OS=Homo sapiens OX=9606 PE=1 SV=2	HUMAN	7
82	2.02	2.02	5.5	sp|P02746|C1QB_HUMAN	Complement C1q subcomponent subunit B OS=Homo sapiens OX=9606 GN=C1QB PE=1 SV=3	HUMAN	2
83	2	17.96	86.9	sp|P01834|IGKC_HUMAN	Immunoglobulin kappa constant OS=Homo sapiens OX=9606 GN=IGKC PE=1 SV=2	HUMAN	35
84	2	4	37.1	sp|P01619|KV320_HUMAN	Immunoglobulin kappa variable 3-20 OS=Homo sapiens OX=9606 GN=IGKV3-20 PE=1 SV=2	HUMAN	4
85	2	2.8	1.7	sp|P12036|NFH_HUMAN	Neurofilament heavy polypeptide OS=Homo sapiens OX=9606 GN=NEFH PE=1 SV=4	HUMAN	2
86	2	2.01	29.1	sp|P01594|KV133_HUMAN	Immunoglobulin kappa variable 1-33 OS=Homo sapiens OX=9606 GN=IGKV1-33 PE=1 SV=2	HUMAN	4
87	2	2	3.4	sp|P25311|ZA2G_HUMAN	Zinc-alpha-2-glycoprotein OS=Homo sapiens OX=9606 GN=AZGP1 PE=1 SV=2	HUMAN	1
88	2	2	0.6	sp|Q9Y4C0|NRX3A_HUMAN	Neurexin-3 OS=Homo sapiens OX=9606 GN=NRXN3 PE=1 SV=4	HUMAN	1
89	2	2	1.1	sp|Q9H307|PININ_HUMAN	Pinin OS=Homo sapiens OX=9606 GN=PNN PE=1 SV=5	HUMAN	1
90	2	2	1	sp|Q96RS6|NUDC1_HUMAN	NudC domain-containing protein 1 OS=Homo sapiens OX=9606 GN=NUDCD1 PE=1 SV=2	HUMAN	1
91	2	2	3.2	sp|Q96AB6|NTAN1_HUMAN	Protein N-terminal asparagine amidohydrolase OS=Homo sapiens OX=9606 GN=NTAN1 PE=1 SV=3	HUMAN	1
92	2	2	0.5	sp|Q8IVL0|NAV3_HUMAN	Neuron navigator 3 OS=Homo sapiens OX=9606 GN=NAV3 PE=1 SV=3	HUMAN	1
93	2	2	0.9	sp|Q5TB30|DEP1A_HUMAN	DEP domain-containing protein 1A OS=Homo sapiens OX=9606 GN=DEPDC1 PE=1 SV=2	HUMAN	1
94	2	2	2.1	sp|P54764|EPHA4_HUMAN	Ephrin type-A receptor 4 OS=Homo sapiens OX=9606 GN=EPHA4 PE=1 SV=1	HUMAN	1
95	2	2	2.3	sp|P18428|LBP_HUMAN	Lipopolysaccharide-binding protein OS=Homo sapiens OX=9606 GN=LBP PE=1 SV=3	HUMAN	1
96	2	2	13.7	sp|P0DP08|HVD82_HUMAN	Immunoglobulin heavy variable 4-38-2 OS=Homo sapiens OX=9606 GN=IGHV4-38-2 PE=3 SV=1	HUMAN	2
97	2	2	2.8	sp|P06727|APOA4_HUMAN	Apolipoprotein A-IV OS=Homo sapiens OX=9606 GN=APOA4 PE=1 SV=3	HUMAN	1
98	2	2	1.8	sp|P06276|CHLE_HUMAN	Cholinesterase OS=Homo sapiens OX=9606 GN=BCHE PE=1 SV=1	HUMAN	1
99	2	2	1	sp|O14827|RGRF2_HUMAN	Ras-specific guanine nucleotide-releasing factor 2 OS=Homo sapiens OX=9606 GN=RASGRF2 PE=1 SV=2	HUMAN	1
100	1.89	4	23.5	sp|P04433|KV311_HUMAN	Immunoglobulin kappa variable 3-11 OS=Homo sapiens OX=9606 GN=IGKV3-11 PE=1 SV=1	HUMAN	2
101	1.79	2	9	sp|P02652|APOA2_HUMAN	Apolipoprotein A-II OS=Homo sapiens OX=9606 GN=APOA2 PE=1 SV=1	HUMAN	1
102	1.66	1.8	2.8	sp|P27169|PON1_HUMAN	Serum paraoxonase/arylesterase 1 OS=Homo sapiens OX=9606 GN=PON1 PE=1 SV=3	HUMAN	1
103	1.64	20.8	45.4	sp|P01860|IGHG3_HUMAN	Immunoglobulin heavy constant gamma 3 OS=Homo sapiens OX=9606 GN=IGHG3 PE=1 SV=2	HUMAN	25
104	1.49	1.65	2.3	sp|P02760|AMBP_HUMAN	Protein AMBP OS=Homo sapiens OX=9606 GN=AMBP PE=1 SV=1	HUMAN	1

## Sheet: 6
1) Z:\Projects\UniMS2019_196 JCosta\Data\6.wiff
Sample Type:	Identification
Cys. Alkylation:	Iodoacetamide
Digestion:	Trypsin
Instrument:	TripleTOF 6600
Special Factors:	Gel-based ID
Species:
ID Focus:	Biological modifications
Database:	20190108_SP_Human_20413entries.fasta								ID statistics table
Search Effort:	Thorough
FDR Analysis:	Yes								Unused (Conf) Cutoff	Proteins Detected	Proteins Before Grouping	Distinct Peptides	Spectra Identified	% Total Spectra
User Modified Parameter Files:	Yes								>2.0 (99)	61	84	3312	7463	15.7
									>1.3 (95)	79	138	3348	7510	15.8
									>0.47 (66)	87	149	3356	7525	15.8
Proteins detected table									Cutoff Applied: >0.05 (10%)	110	178	3383	7555	15.8
N	Unused	Total	% Cov (95)	Accession #	Name	Species	Peptides(95%)
1	155.08	155.08	84.9	sp|P02768|ALBU_HUMAN	Serum albumin OS=Homo sapiens OX=9606 GN=ALB PE=1 SV=2	HUMAN	1142
2	93.17	93.17	44.4	sp|P01024|CO3_HUMAN	Complement C3 OS=Homo sapiens OX=9606 GN=C3 PE=1 SV=2	HUMAN	136
3	65.76	65.76	44	sp|P01023|A2MG_HUMAN	Alpha-2-macroglobulin OS=Homo sapiens OX=9606 GN=A2M PE=1 SV=3	HUMAN	92
4	61.45	61.45	36.7	sp|P0C0L4|CO4A_HUMAN	Complement C4-A OS=Homo sapiens OX=9606 GN=C4A PE=1 SV=2	HUMAN	86
5	57.9	57.9	55.7	sp|P02787|TRFE_HUMAN	Serotransferrin OS=Homo sapiens OX=9606 GN=TF PE=1 SV=3	HUMAN	116
6	36.14	36.14	50.1	sp|P0DOX5|IGG1_HUMAN	Immunoglobulin gamma-1 heavy chain OS=Homo sapiens OX=9606 PE=1 SV=2	HUMAN	136
7	32.72	32.72	61.2	sp|P02649|APOE_HUMAN	Apolipoprotein E OS=Homo sapiens OX=9606 GN=APOE PE=1 SV=1	HUMAN	76
8	27.24	27.24	48.3	sp|P02647|APOA1_HUMAN	Apolipoprotein A-I OS=Homo sapiens OX=9606 GN=APOA1 PE=1 SV=1	HUMAN	39
9	26.25	26.32	33.9	sp|P04264|K2C1_HUMAN	Keratin, type II cytoskeletal 1 OS=Homo sapiens OX=9606 GN=KRT1 PE=1 SV=6	HUMAN	30
10	26.02	26.21	54.1	sp|P01009|A1AT_HUMAN	Alpha-1-antitrypsin OS=Homo sapiens OX=9606 GN=SERPINA1 PE=1 SV=3	HUMAN	61
11	25.03	25.36	28.2	sp|P00450|CERU_HUMAN	Ceruloplasmin OS=Homo sapiens OX=9606 GN=CP PE=1 SV=1	HUMAN	44
12	24.97	25.26	42.8	sp|P13645|K1C10_HUMAN	Keratin, type I cytoskeletal 10 OS=Homo sapiens OX=9606 GN=KRT10 PE=1 SV=6	HUMAN	32
13	22.22	22.22	66.9	sp|P01876|IGHA1_HUMAN	Immunoglobulin heavy constant alpha 1 OS=Homo sapiens OX=9606 GN=IGHA1 PE=1 SV=2	HUMAN	45
14	19.63	19.63	49.5	sp|P0DOX7|IGK_HUMAN	Immunoglobulin kappa light chain OS=Homo sapiens OX=9606 PE=1 SV=1	HUMAN	66
15	18.89	19.02	31.6	sp|P02790|HEMO_HUMAN	Hemopexin OS=Homo sapiens OX=9606 GN=HPX PE=1 SV=2	HUMAN	30
16	18.44	18.85	9.5	sp|P02751|FINC_HUMAN	Fibronectin OS=Homo sapiens OX=9606 GN=FN1 PE=1 SV=4	HUMAN	23
17	16.69	16.69	25.2	sp|P01019|ANGT_HUMAN	Angiotensinogen OS=Homo sapiens OX=9606 GN=AGT PE=1 SV=1	HUMAN	27
18	16.15	16.16	68.7	sp|P02766|TTHY_HUMAN	Transthyretin OS=Homo sapiens OX=9606 GN=TTR PE=1 SV=1	HUMAN	41
19	16	16	27.3	sp|P04217|A1BG_HUMAN	Alpha-1B-glycoprotein OS=Homo sapiens OX=9606 GN=A1BG PE=1 SV=4	HUMAN	12
20	15.69	16.15	50.5	sp|P00738|HPT_HUMAN	Haptoglobin OS=Homo sapiens OX=9606 GN=HP PE=1 SV=1	HUMAN	48
21	15.5	15.61	17.8	sp|P05155|IC1_HUMAN	Plasma protease C1 inhibitor OS=Homo sapiens OX=9606 GN=SERPING1 PE=1 SV=2	HUMAN	19
22	14.76	15.15	25.8	sp|P06396|GELS_HUMAN	Gelsolin OS=Homo sapiens OX=9606 GN=GSN PE=1 SV=1	HUMAN	13
23	13.66	23.36	53.4	sp|P01859|IGHG2_HUMAN	Immunoglobulin heavy constant gamma 2 OS=Homo sapiens OX=9606 GN=IGHG2 PE=1 SV=2	HUMAN	65
24	12.82	12.9	23.4	sp|P01011|AACT_HUMAN	Alpha-1-antichymotrypsin OS=Homo sapiens OX=9606 GN=SERPINA3 PE=1 SV=2	HUMAN	19
25	12.79	12.86	12.9	sp|Q92823|NRCAM_HUMAN	Neuronal cell adhesion molecule OS=Homo sapiens OX=9606 GN=NRCAM PE=1 SV=3	HUMAN	13
26	11.6	11.64	34.9	sp|P05090|APOD_HUMAN	Apolipoprotein D OS=Homo sapiens OX=9606 GN=APOD PE=1 SV=1	HUMAN	11
27	11.38	11.41	22.2	sp|Q08380|LG3BP_HUMAN	Galectin-3-binding protein OS=Homo sapiens OX=9606 GN=LGALS3BP PE=1 SV=1	HUMAN	15
28	11.24	11.3	21.1	sp|Q96KN2|CNDP1_HUMAN	Beta-Ala-His dipeptidase OS=Homo sapiens OX=9606 GN=CNDP1 PE=1 SV=4	HUMAN	10
29	11.08	11.12	17.2	sp|P10909|CLUS_HUMAN	Clusterin OS=Homo sapiens OX=9606 GN=CLU PE=1 SV=1	HUMAN	25
30	10	10	12.3	sp|P00736|C1R_HUMAN	Complement C1r subcomponent OS=Homo sapiens OX=9606 GN=C1R PE=1 SV=2	HUMAN	8
31	9.54	9.54	47.6	sp|P68871|HBB_HUMAN	Hemoglobin subunit beta OS=Homo sapiens OX=9606 GN=HBB PE=1 SV=2	HUMAN	11
32	9.17	9.19	5	sp|Q9Y6R7|FCGBP_HUMAN	IgGFc-binding protein OS=Homo sapiens OX=9606 GN=FCGBP PE=1 SV=3	HUMAN	11
33	8.81	8.91	26.8	sp|P36955|PEDF_HUMAN	Pigment epithelium-derived factor OS=Homo sapiens OX=9606 GN=SERPINF1 PE=1 SV=4	HUMAN	17
34	8.54	8.63	18.9	sp|P35527|K1C9_HUMAN	Keratin, type I cytoskeletal 9 OS=Homo sapiens OX=9606 GN=KRT9 PE=1 SV=3	HUMAN	9
35	8.16	8.17	43.2	sp|P41222|PTGDS_HUMAN	Prostaglandin-H2 D-isomerase OS=Homo sapiens OX=9606 GN=PTGDS PE=1 SV=1	HUMAN	19
36	7.82	7.92	17.7	sp|Q9UBP4|DKK3_HUMAN	Dickkopf-related protein 3 OS=Homo sapiens OX=9606 GN=DKK3 PE=1 SV=2	HUMAN	11
37	7.43	7.57	35.7	sp|P0DOX8|IGL1_HUMAN	Immunoglobulin lambda-1 light chain OS=Homo sapiens OX=9606 PE=1 SV=1	HUMAN	20
38	7.16	7.53	15.6	sp|P02774|VTDB_HUMAN	Vitamin D-binding protein OS=Homo sapiens OX=9606 GN=GC PE=1 SV=2	HUMAN	12
39	6.26	6.46	17.2	sp|P01871|IGHM_HUMAN	Immunoglobulin heavy constant mu OS=Homo sapiens OX=9606 GN=IGHM PE=1 SV=4	HUMAN	7
40	6.03	6.04	18.9	sp|P02763|A1AG1_HUMAN	Alpha-1-acid glycoprotein 1 OS=Homo sapiens OX=9606 GN=ORM1 PE=1 SV=1	HUMAN	9
41	6	6	8.6	sp|P09871|C1S_HUMAN	Complement C1s subcomponent OS=Homo sapiens OX=9606 GN=C1S PE=1 SV=1	HUMAN	4
42	5.89	5.96	7.1	sp|P00751|CFAB_HUMAN	Complement factor B OS=Homo sapiens OX=9606 GN=CFB PE=1 SV=2	HUMAN	4
43	5.78	5.92	4.1	sp|O00533|NCHL1_HUMAN	Neural cell adhesion molecule L1-like protein OS=Homo sapiens OX=9606 GN=CHL1 PE=1 SV=4	HUMAN	4
44	5.23	5.29	6.3	sp|P19827|ITIH1_HUMAN	Inter-alpha-trypsin inhibitor heavy chain H1 OS=Homo sapiens OX=9606 GN=ITIH1 PE=1 SV=3	HUMAN	4
45	4.85	4.9	17.5	sp|P01008|ANT3_HUMAN	Antithrombin-III OS=Homo sapiens OX=9606 GN=SERPINC1 PE=1 SV=1	HUMAN	6
46	4.24	4.24	9.5	sp|Q12805|FBLN3_HUMAN	EGF-containing fibulin-like extracellular matrix protein 1 OS=Homo sapiens OX=9606 GN=EFEMP1 PE=1 SV=2	HUMAN	4
47	4.04	4.05	6.1	sp|P13591|NCAM1_HUMAN	Neural cell adhesion molecule 1 OS=Homo sapiens OX=9606 GN=NCAM1 PE=1 SV=3	HUMAN	4
48	4.04	4.04	12.9	sp|P51693|APLP1_HUMAN	Amyloid-like protein 1 OS=Homo sapiens OX=9606 GN=APLP1 PE=1 SV=3	HUMAN	8
49	4	18.5	43.4	sp|P01861|IGHG4_HUMAN	Immunoglobulin heavy constant gamma 4 OS=Homo sapiens OX=9606 GN=IGHG4 PE=1 SV=1	HUMAN	77
50	4	4	4.8	sp|Q99435|NELL2_HUMAN	Protein kinase C-binding protein NELL2 OS=Homo sapiens OX=9606 GN=NELL2 PE=1 SV=1	HUMAN	3
51	3.54	3.59	37.9	sp|A0A0C4DH25|KVD20_HUMAN	Immunoglobulin kappa variable 3D-20 OS=Homo sapiens OX=9606 GN=IGKV3D-20 PE=3 SV=1	HUMAN	5
52	3.34	3.42	42	sp|P02652|APOA2_HUMAN	Apolipoprotein A-II OS=Homo sapiens OX=9606 GN=APOA2 PE=1 SV=1	HUMAN	4
53	3.05	3.14	5.5	sp|Q12860|CNTN1_HUMAN	Contactin-1 OS=Homo sapiens OX=9606 GN=CNTN1 PE=1 SV=1	HUMAN	5
54	2.46	2.49	4.8	sp|Q02246|CNTN2_HUMAN	Contactin-2 OS=Homo sapiens OX=9606 GN=CNTN2 PE=1 SV=1	HUMAN	3
55	2.44	2.47	19	sp|P69905|HBA_HUMAN	Hemoglobin subunit alpha OS=Homo sapiens OX=9606 GN=HBA1 PE=1 SV=2	HUMAN	5
56	2.37	2.39	0.9	sp|P78509|RELN_HUMAN	Reelin OS=Homo sapiens OX=9606 GN=RELN PE=1 SV=3	HUMAN	2
57	2.35	7.42	74.5	sp|P0DOY2|IGLC2_HUMAN	Immunoglobulin lambda constant 2 OS=Homo sapiens OX=9606 GN=IGLC2 PE=1 SV=1	HUMAN	20
58	2.25	2.29	3.2	sp|O94985|CSTN1_HUMAN	Calsyntenin-1 OS=Homo sapiens OX=9606 GN=CLSTN1 PE=1 SV=1	HUMAN	2
59	2.17	2.21	33.3	sp|P01780|HV307_HUMAN	Immunoglobulin heavy variable 3-7 OS=Homo sapiens OX=9606 GN=IGHV3-7 PE=1 SV=2	HUMAN	5
60	2.1	2.31	6	sp|O43505|B4GA1_HUMAN	Beta-1,4-glucuronyltransferase 1 OS=Homo sapiens OX=9606 GN=B4GAT1 PE=1 SV=1	HUMAN	2
61	2.1	2.13	3.5	sp|P06727|APOA4_HUMAN	Apolipoprotein A-IV OS=Homo sapiens OX=9606 GN=APOA4 PE=1 SV=3	HUMAN	1
62	2	59.32	37.3	sp|P0C0L5|CO4B_HUMAN	Complement C4-B OS=Homo sapiens OX=9606 GN=C4B PE=1 SV=2	HUMAN	89
63	2	4	12.9	sp|P19652|A1AG2_HUMAN	Alpha-1-acid glycoprotein 2 OS=Homo sapiens OX=9606 GN=ORM2 PE=1 SV=2	HUMAN	3
64	2	4	7.2	sp|Q15323|K1H1_HUMAN	Keratin, type I cuticular Ha1 OS=Homo sapiens OX=9606 GN=KRT31 PE=1 SV=3	HUMAN	4
65	2	2	0.5	sp|Q3V6T2|GRDN_HUMAN	Girdin OS=Homo sapiens OX=9606 GN=CCDC88A PE=1 SV=2	HUMAN	1
66	2	2	1.9	sp|Q16610|ECM1_HUMAN	Extracellular matrix protein 1 OS=Homo sapiens OX=9606 GN=ECM1 PE=1 SV=2	HUMAN	1
67	2	2	2.3	sp|P05067|A4_HUMAN	Amyloid-beta A4 protein OS=Homo sapiens OX=9606 GN=APP PE=1 SV=3	HUMAN	1
68	2	2	5.2	sp|Q9P121|NTRI_HUMAN	Neurotrimin OS=Homo sapiens OX=9606 GN=NTM PE=1 SV=1	HUMAN	1
69	2	2	1.1	sp|Q9H307|PININ_HUMAN	Pinin OS=Homo sapiens OX=9606 GN=PNN PE=1 SV=5	HUMAN	1
70	2	2	1.1	sp|Q32P44|EMAL3_HUMAN	Echinoderm microtubule-associated protein-like 3 OS=Homo sapiens OX=9606 GN=EML3 PE=1 SV=1	HUMAN	1
71	2	2	13.7	sp|P80748|LV321_HUMAN	Immunoglobulin lambda variable 3-21 OS=Homo sapiens OX=9606 GN=IGLV3-21 PE=1 SV=2	HUMAN	3
72	2	2	3	sp|P55058|PLTP_HUMAN	Phospholipid transfer protein OS=Homo sapiens OX=9606 GN=PLTP PE=1 SV=1	HUMAN	2
73	2	2	0.9	sp|P11047|LAMC1_HUMAN	Laminin subunit gamma-1 OS=Homo sapiens OX=9606 GN=LAMC1 PE=1 SV=3	HUMAN	1
74	1.68	1.83	23.5	sp|P01624|KV315_HUMAN	Immunoglobulin kappa variable 3-15 OS=Homo sapiens OX=9606 GN=IGKV3-15 PE=1 SV=2	HUMAN	3
75	1.64	1.8	2.5	sp|Q96SK2|TM209_HUMAN	Transmembrane protein 209 OS=Homo sapiens OX=9606 GN=TMEM209 PE=1 SV=2	HUMAN	1
76	1.62	5.92	26.5	sp|P02042|HBD_HUMAN	Hemoglobin subunit delta OS=Homo sapiens OX=9606 GN=HBD PE=1 SV=2	HUMAN	7
77	1.62	1.77	10.8	sp|P06310|KV230_HUMAN	Immunoglobulin kappa variable 2-30 OS=Homo sapiens OX=9606 GN=IGKV2-30 PE=3 SV=2	HUMAN	2
78	1.52	1.69	1.5	sp|P10643|CO7_HUMAN	Complement component C7 OS=Homo sapiens OX=9606 GN=C7 PE=1 SV=2	HUMAN	1
79	1.39	1.57	24.4	sp|P04433|KV311_HUMAN	Immunoglobulin kappa variable 3-11 OS=Homo sapiens OX=9606 GN=IGKV3-11 PE=1 SV=1	HUMAN	3

## Sheet: 7
1) Z:\Projects\UniMS2019_196 JCosta\Data\7_1 uL.wiff
Sample Type:	Identification
Cys. Alkylation:	Iodoacetamide
Digestion:	Trypsin
Instrument:	TripleTOF 6600
Special Factors:	Gel-based ID
Species:
ID Focus:	Biological modifications
Database:	20190108_SP_Human_20413entries.fasta								ID statistics table
Search Effort:	Thorough
FDR Analysis:	Yes								Unused (Conf) Cutoff	Proteins Detected	Proteins Before Grouping	Distinct Peptides	Spectra Identified	% Total Spectra
User Modified Parameter Files:	Yes								>2.0 (99)	75	122	2961	6224	13.6
									>1.3 (95)	116	186	3015	6290	13.8
									>0.47 (66)	119	198	3021	6297	13.8
Proteins detected table									Cutoff Applied: >0.05 (10%)	126	208	3032	6315	13.8
N	Unused	Total	% Cov (95)	Accession #	Name	Species	Peptides(95%)
1	202.58	202.58	89.5	sp|P02768|ALBU_HUMAN	Serum albumin OS=Homo sapiens OX=9606 GN=ALB PE=1 SV=2	HUMAN	1175
2	122.27	122.27	49.7	sp|P01024|CO3_HUMAN	Complement C3 OS=Homo sapiens OX=9606 GN=C3 PE=1 SV=2	HUMAN	138
3	86.16	86.16	62.6	sp|P02787|TRFE_HUMAN	Serotransferrin OS=Homo sapiens OX=9606 GN=TF PE=1 SV=3	HUMAN	163
4	70.85	70.85	31.9	sp|P0C0L5|CO4B_HUMAN	Complement C4-B OS=Homo sapiens OX=9606 GN=C4B PE=1 SV=2	HUMAN	82
5	63.99	63.99	35.1	sp|P01023|A2MG_HUMAN	Alpha-2-macroglobulin OS=Homo sapiens OX=9606 GN=A2M PE=1 SV=3	HUMAN	65
6	51.73	51.73	71.9	sp|P02649|APOE_HUMAN	Apolipoprotein E OS=Homo sapiens OX=9606 GN=APOE PE=1 SV=1	HUMAN	69
7	49.82	49.82	73.4	sp|P01009|A1AT_HUMAN	Alpha-1-antitrypsin OS=Homo sapiens OX=9606 GN=SERPINA1 PE=1 SV=3	HUMAN	85
8	39.67	39.67	71.9	sp|P02647|APOA1_HUMAN	Apolipoprotein A-I OS=Homo sapiens OX=9606 GN=APOA1 PE=1 SV=1	HUMAN	42
9	37.08	37.08	26.7	sp|P00450|CERU_HUMAN	Ceruloplasmin OS=Homo sapiens OX=9606 GN=CP PE=1 SV=1	HUMAN	32
10	35.38	35.38	52.3	sp|P0DOX5|IGG1_HUMAN	Immunoglobulin gamma-1 heavy chain OS=Homo sapiens OX=9606 PE=1 SV=2	HUMAN	127
11	31.98	31.98	30.6	sp|P04264|K2C1_HUMAN	Keratin, type II cytoskeletal 1 OS=Homo sapiens OX=9606 GN=KRT1 PE=1 SV=6	HUMAN	26
12	29.11	29.11	48.9	sp|P04217|A1BG_HUMAN	Alpha-1B-glycoprotein OS=Homo sapiens OX=9606 GN=A1BG PE=1 SV=4	HUMAN	29
13	28.1	28.1	73.5	sp|P02766|TTHY_HUMAN	Transthyretin OS=Homo sapiens OX=9606 GN=TTR PE=1 SV=1	HUMAN	92
14	26.52	26.52	41.1	sp|P01011|AACT_HUMAN	Alpha-1-antichymotrypsin OS=Homo sapiens OX=9606 GN=SERPINA3 PE=1 SV=2	HUMAN	40
15	26.18	26.19	42.9	sp|P02790|HEMO_HUMAN	Hemopexin OS=Homo sapiens OX=9606 GN=HPX PE=1 SV=2	HUMAN	34
16	25.67	25.73	33.4	sp|P06396|GELS_HUMAN	Gelsolin OS=Homo sapiens OX=9606 GN=GSN PE=1 SV=1	HUMAN	24
17	20.92	20.92	8.6	sp|P02751|FINC_HUMAN	Fibronectin OS=Homo sapiens OX=9606 GN=FN1 PE=1 SV=4	HUMAN	16
18	20.92	20.92	42.5	sp|P01876|IGHA1_HUMAN	Immunoglobulin heavy constant alpha 1 OS=Homo sapiens OX=9606 GN=IGHA1 PE=1 SV=2	HUMAN	31
19	18.76	18.76	43.8	sp|P36955|PEDF_HUMAN	Pigment epithelium-derived factor OS=Homo sapiens OX=9606 GN=SERPINF1 PE=1 SV=4	HUMAN	25
20	17.44	17.44	53.7	sp|P0DOX7|IGK_HUMAN	Immunoglobulin kappa light chain OS=Homo sapiens OX=9606 PE=1 SV=1	HUMAN	54
21	16.67	16.87	25	sp|P13645|K1C10_HUMAN	Keratin, type I cytoskeletal 10 OS=Homo sapiens OX=9606 GN=KRT10 PE=1 SV=6	HUMAN	14
22	16.6	16.67	32	sp|P01019|ANGT_HUMAN	Angiotensinogen OS=Homo sapiens OX=9606 GN=AGT PE=1 SV=1	HUMAN	32
23	15.89	15.93	28.1	sp|P00738|HPT_HUMAN	Haptoglobin OS=Homo sapiens OX=9606 GN=HP PE=1 SV=1	HUMAN	14
24	15.68	15.74	14.5	sp|P00751|CFAB_HUMAN	Complement factor B OS=Homo sapiens OX=9606 GN=CFB PE=1 SV=2	HUMAN	11
25	15.4	15.5	33.2	sp|P01008|ANT3_HUMAN	Antithrombin-III OS=Homo sapiens OX=9606 GN=SERPINC1 PE=1 SV=1	HUMAN	14
26	14.99	15.03	27.1	sp|P35527|K1C9_HUMAN	Keratin, type I cytoskeletal 9 OS=Homo sapiens OX=9606 GN=KRT9 PE=1 SV=3	HUMAN	12
27	14.39	14.41	10.6	sp|Q12860|CNTN1_HUMAN	Contactin-1 OS=Homo sapiens OX=9606 GN=CNTN1 PE=1 SV=1	HUMAN	9
28	14.3	14.31	29	sp|Q96KN2|CNDP1_HUMAN	Beta-Ala-His dipeptidase OS=Homo sapiens OX=9606 GN=CNDP1 PE=1 SV=4	HUMAN	10
29	14.02	14.02	52.6	sp|P41222|PTGDS_HUMAN	Prostaglandin-H2 D-isomerase OS=Homo sapiens OX=9606 GN=PTGDS PE=1 SV=1	HUMAN	37
30	14	14	8	sp|Q92823|NRCAM_HUMAN	Neuronal cell adhesion molecule OS=Homo sapiens OX=9606 GN=NRCAM PE=1 SV=3	HUMAN	8
31	13.75	14.15	23.6	sp|P02774|VTDB_HUMAN	Vitamin D-binding protein OS=Homo sapiens OX=9606 GN=GC PE=1 SV=2	HUMAN	16
32	12.46	12.47	19.2	sp|P05155|IC1_HUMAN	Plasma protease C1 inhibitor OS=Homo sapiens OX=9606 GN=SERPING1 PE=1 SV=2	HUMAN	12
33	12.01	12.01	18	sp|P10909|CLUS_HUMAN	Clusterin OS=Homo sapiens OX=9606 GN=CLU PE=1 SV=1	HUMAN	15
34	10.36	22.82	39.3	sp|P01859|IGHG2_HUMAN	Immunoglobulin heavy constant gamma 2 OS=Homo sapiens OX=9606 GN=IGHG2 PE=1 SV=2	HUMAN	40
35	10	10	40.8	sp|P68871|HBB_HUMAN	Hemoglobin subunit beta OS=Homo sapiens OX=9606 GN=HBB PE=1 SV=2	HUMAN	7
36	9.96	10	74.5	sp|P0DOY3|IGLC3_HUMAN	Immunoglobulin lambda constant 3 OS=Homo sapiens OX=9606 GN=IGLC3 PE=1 SV=1	HUMAN	13
37	9.22	9.3	27.9	sp|P02763|A1AG1_HUMAN	Alpha-1-acid glycoprotein 1 OS=Homo sapiens OX=9606 GN=ORM1 PE=1 SV=1	HUMAN	8
38	8.78	8.94	24.9	sp|P05090|APOD_HUMAN	Apolipoprotein D OS=Homo sapiens OX=9606 GN=APOD PE=1 SV=1	HUMAN	11
39	8.27	12.39	15	sp|P35908|K22E_HUMAN	Keratin, type II cytoskeletal 2 epidermal OS=Homo sapiens OX=9606 GN=KRT2 PE=1 SV=2	HUMAN	7
40	8.12	8.22	10.6	sp|Q08380|LG3BP_HUMAN	Galectin-3-binding protein OS=Homo sapiens OX=9606 GN=LGALS3BP PE=1 SV=1	HUMAN	8
41	6.74	6.74	11.1	sp|O43505|B4GA1_HUMAN	Beta-1,4-glucuronyltransferase 1 OS=Homo sapiens OX=9606 GN=B4GAT1 PE=1 SV=1	HUMAN	5
42	6.36	6.37	10.6	sp|P06727|APOA4_HUMAN	Apolipoprotein A-IV OS=Homo sapiens OX=9606 GN=APOA4 PE=1 SV=3	HUMAN	4
43	6.32	6.33	19.8	sp|P25311|ZA2G_HUMAN	Zinc-alpha-2-glycoprotein OS=Homo sapiens OX=9606 GN=AZGP1 PE=1 SV=2	HUMAN	5
44	6.16	6.17	3.8	sp|P13591|NCAM1_HUMAN	Neural cell adhesion molecule 1 OS=Homo sapiens OX=9606 GN=NCAM1 PE=1 SV=3	HUMAN	4
45	6.08	6.08	19.5	sp|P08571|CD14_HUMAN	Monocyte differentiation antigen CD14 OS=Homo sapiens OX=9606 GN=CD14 PE=1 SV=2	HUMAN	5
46	6	6	11.7	sp|Q9UBP4|DKK3_HUMAN	Dickkopf-related protein 3 OS=Homo sapiens OX=9606 GN=DKK3 PE=1 SV=2	HUMAN	5
47	6	6	8.6	sp|P01871|IGHM_HUMAN	Immunoglobulin heavy constant mu OS=Homo sapiens OX=9606 GN=IGHM PE=1 SV=4	HUMAN	3
48	6	6	43.1	sp|A0A0C4DH25|KVD20_HUMAN	Immunoglobulin kappa variable 3D-20 OS=Homo sapiens OX=9606 GN=IGKV3D-20 PE=3 SV=1	HUMAN	5
49	6	6	6.4	sp|P23142|FBLN1_HUMAN	Fibulin-1 OS=Homo sapiens OX=9606 GN=FBLN1 PE=1 SV=4	HUMAN	6
50	5.96	6	9.3	sp|P55058|PLTP_HUMAN	Phospholipid transfer protein OS=Homo sapiens OX=9606 GN=PLTP PE=1 SV=1	HUMAN	4
51	5.84	5.94	8.6	sp|Q14624|ITIH4_HUMAN	Inter-alpha-trypsin inhibitor heavy chain H4 OS=Homo sapiens OX=9606 GN=ITIH4 PE=1 SV=4	HUMAN	6
52	5.72	24	58.1	sp|P01861|IGHG4_HUMAN	Immunoglobulin heavy constant gamma 4 OS=Homo sapiens OX=9606 GN=IGHG4 PE=1 SV=1	HUMAN	94
53	5.54	5.66	35	sp|P01764|HV323_HUMAN	Immunoglobulin heavy variable 3-23 OS=Homo sapiens OX=9606 GN=IGHV3-23 PE=1 SV=2	HUMAN	3
54	5.19	5.3	2.6	sp|O00533|NCHL1_HUMAN	Neural cell adhesion molecule L1-like protein OS=Homo sapiens OX=9606 GN=CHL1 PE=1 SV=4	HUMAN	3
55	5.04	5.15	5.2	sp|P19827|ITIH1_HUMAN	Inter-alpha-trypsin inhibitor heavy chain H1 OS=Homo sapiens OX=9606 GN=ITIH1 PE=1 SV=3	HUMAN	3
56	4.04	4.04	5.5	sp|P08697|A2AP_HUMAN	Alpha-2-antiplasmin OS=Homo sapiens OX=9606 GN=SERPINF2 PE=1 SV=3	HUMAN	2
57	4	4	6	sp|Q5TFQ8|SIRBL_HUMAN	Signal-regulatory protein beta-1 isoform 3 OS=Homo sapiens OX=9606 GN=SIRPB1 PE=1 SV=1	HUMAN	2
58	4	4	7.7	sp|P51693|APLP1_HUMAN	Amyloid-like protein 1 OS=Homo sapiens OX=9606 GN=APLP1 PE=1 SV=3	HUMAN	13
59	4	4	6	sp|P00736|C1R_HUMAN	Complement C1r subcomponent OS=Homo sapiens OX=9606 GN=C1R PE=1 SV=2	HUMAN	4
60	4	4	3	sp|P19823|ITIH2_HUMAN	Inter-alpha-trypsin inhibitor heavy chain H2 OS=Homo sapiens OX=9606 GN=ITIH2 PE=1 SV=2	HUMAN	2
61	4	4	21.4	sp|P0DP08|HVD82_HUMAN	Immunoglobulin heavy variable 4-38-2 OS=Homo sapiens OX=9606 GN=IGHV4-38-2 PE=3 SV=1	HUMAN	3
62	4	4	2.6	sp|P01042|KNG1_HUMAN	Kininogen-1 OS=Homo sapiens OX=9606 GN=KNG1 PE=1 SV=2	HUMAN	3
63	4	4	18.5	sp|P01034|CYTC_HUMAN	Cystatin-C OS=Homo sapiens OX=9606 GN=CST3 PE=1 SV=1	HUMAN	4
64	3.89	3.96	6.5	sp|Q12805|FBLN3_HUMAN	EGF-containing fibulin-like extracellular matrix protein 1 OS=Homo sapiens OX=9606 GN=EFEMP1 PE=1 SV=2	HUMAN	3
65	3.72	70.85	31.3	sp|P0C0L4|CO4A_HUMAN	Complement C4-A OS=Homo sapiens OX=9606 GN=C4A PE=1 SV=2	HUMAN	83
66	3.54	3.69	4.8	sp|P00747|PLMN_HUMAN	Plasminogen OS=Homo sapiens OX=9606 GN=PLG PE=1 SV=2	HUMAN	3
67	3.43	3.52	3.6	sp|P05546|HEP2_HUMAN	Heparin cofactor 2 OS=Homo sapiens OX=9606 GN=SERPIND1 PE=1 SV=3	HUMAN	2
68	2.67	2.75	4.3	sp|Q13822|ENPP2_HUMAN	Ectonucleotide pyrophosphatase/phosphodiesterase family member 2 OS=Homo sapiens OX=9606 GN=ENPP2 PE=1 SV=3	HUMAN	2
69	2.61	2.64	5.7	sp|P02760|AMBP_HUMAN	Protein AMBP OS=Homo sapiens OX=9606 GN=AMBP PE=1 SV=1	HUMAN	2
70	2.42	2.44	1.6	sp|P08603|CFAH_HUMAN	Complement factor H OS=Homo sapiens OX=9606 GN=CFH PE=1 SV=4	HUMAN	2
71	2.13	2.13	6.7	sp|P02749|APOH_HUMAN	Beta-2-glycoprotein 1 OS=Homo sapiens OX=9606 GN=APOH PE=1 SV=3	HUMAN	2
72	2.03	2.03	6.3	sp|P02748|CO9_HUMAN	Complement component C9 OS=Homo sapiens OX=9606 GN=C9 PE=1 SV=2	HUMAN	3
73	2.01	8.24	35.7	sp|P0DOX8|IGL1_HUMAN	Immunoglobulin lambda-1 light chain OS=Homo sapiens OX=9606 PE=1 SV=1	HUMAN	13
74	2.01	2.01	0.4	sp|P48634|PRC2A_HUMAN	Protein PRRC2A OS=Homo sapiens OX=9606 GN=PRRC2A PE=1 SV=3	HUMAN	1
75	2.01	2.01	2.2	sp|P43652|AFAM_HUMAN	Afamin OS=Homo sapiens OX=9606 GN=AFM PE=1 SV=1	HUMAN	1
76	2	6	5.8	sp|P13647|K2C5_HUMAN	Keratin, type II cytoskeletal 5 OS=Homo sapiens OX=9606 GN=KRT5 PE=1 SV=3	HUMAN	3
77	2	2.9	3.7	sp|Q04695|K1C17_HUMAN	Keratin, type I cytoskeletal 17 OS=Homo sapiens OX=9606 GN=KRT17 PE=1 SV=2	HUMAN	2
78	2	2	1.3	sp|Q9NQS7|INCE_HUMAN	Inner centromere protein OS=Homo sapiens OX=9606 GN=INCENP PE=1 SV=3	HUMAN	1
79	2	2	0.8	sp|Q96GW7|PGCB_HUMAN	Brevican core protein OS=Homo sapiens OX=9606 GN=BCAN PE=1 SV=2	HUMAN	1
80	2	2	1	sp|Q6SZW1|SARM1_HUMAN	Sterile alpha and TIR motif-containing protein 1 OS=Homo sapiens OX=9606 GN=SARM1 PE=1 SV=1	HUMAN	1
81	2	2	7.8	sp|P01624|KV315_HUMAN	Immunoglobulin kappa variable 3-15 OS=Homo sapiens OX=9606 GN=IGKV3-15 PE=1 SV=2	HUMAN	2
82	2	2	2	sp|Q9Y383|LC7L2_HUMAN	Putative RNA-binding protein Luc7-like 2 OS=Homo sapiens OX=9606 GN=LUC7L2 PE=1 SV=2	HUMAN	1
83	2	2	0.8	sp|Q9UPP2|IQEC3_HUMAN	IQ motif and SEC7 domain-containing protein 3 OS=Homo sapiens OX=9606 GN=IQSEC3 PE=2 SV=3	HUMAN	1
84	2	2	2	sp|Q9P215|POGK_HUMAN	Pogo transposable element with KRAB domain OS=Homo sapiens OX=9606 GN=POGK PE=1 SV=2	HUMAN	1
85	2	2	1.4	sp|Q9NQ79|CRAC1_HUMAN	Cartilage acidic protein 1 OS=Homo sapiens OX=9606 GN=CRTAC1 PE=1 SV=2	HUMAN	2
86	2	2	0.6	sp|Q9H6S0|YTDC2_HUMAN	3'-5' RNA helicase YTHDC2 OS=Homo sapiens OX=9606 GN=YTHDC2 PE=1 SV=2	HUMAN	1
87	2	2	2.9	sp|Q9BT25|HAUS8_HUMAN	HAUS augmin-like complex subunit 8 OS=Homo sapiens OX=9606 GN=HAUS8 PE=1 SV=3	HUMAN	1
88	2	2	2.5	sp|Q99435|NELL2_HUMAN	Protein kinase C-binding protein NELL2 OS=Homo sapiens OX=9606 GN=NELL2 PE=1 SV=1	HUMAN	2
89	2	2	0.9	sp|Q96L93|KI16B_HUMAN	Kinesin-like protein KIF16B OS=Homo sapiens OX=9606 GN=KIF16B PE=1 SV=2	HUMAN	3
90	2	2	0.9	sp|Q92878|RAD50_HUMAN	DNA repair protein RAD50 OS=Homo sapiens OX=9606 GN=RAD50 PE=1 SV=1	HUMAN	1
91	2	2	2.8	sp|Q92466|DDB2_HUMAN	DNA damage-binding protein 2 OS=Homo sapiens OX=9606 GN=DDB2 PE=1 SV=1	HUMAN	1
92	2	2	3.2	sp|Q8TAE8|G45IP_HUMAN	Growth arrest and DNA damage-inducible proteins-interacting protein 1 OS=Homo sapiens OX=9606 GN=GADD45GIP1 PE=1 SV=1	HUMAN	1
93	2	2	1.3	sp|Q8NE71|ABCF1_HUMAN	ATP-binding cassette sub-family F member 1 OS=Homo sapiens OX=9606 GN=ABCF1 PE=1 SV=2	HUMAN	1
94	2	2	1.1	sp|Q8N9W4|GG6L2_HUMAN	Golgin subfamily A member 6-like protein 2 OS=Homo sapiens OX=9606 GN=GOLGA6L2 PE=1 SV=3	HUMAN	1
95	2	2	1.1	sp|Q86YS3|RFIP4_HUMAN	Rab11 family-interacting protein 4 OS=Homo sapiens OX=9606 GN=RAB11FIP4 PE=1 SV=1	HUMAN	1
96	2	2	1.1	sp|Q70Z35|PREX2_HUMAN	Phosphatidylinositol 3,4,5-trisphosphate-dependent Rac exchanger 2 protein OS=Homo sapiens OX=9606 GN=PREX2 PE=2 SV=1	HUMAN	1
97	2	2	0.4	sp|Q5SYB0|FRPD1_HUMAN	FERM and PDZ domain-containing protein 1 OS=Homo sapiens OX=9606 GN=FRMPD1 PE=1 SV=1	HUMAN	1
98	2	2	0.9	sp|Q5SY80|CTSRE_HUMAN	Cation channel sperm-associated protein subunit epsilon OS=Homo sapiens OX=9606 GN=CATSPERE PE=2 SV=1	HUMAN	1
99	2	2	4.2	sp|Q15818|NPTX1_HUMAN	Neuronal pentraxin-1 OS=Homo sapiens OX=9606 GN=NPTX1 PE=2 SV=2	HUMAN	1
100	2	2	4.7	sp|Q13449|LSAMP_HUMAN	Limbic system-associated membrane protein OS=Homo sapiens OX=9606 GN=LSAMP PE=1 SV=2	HUMAN	1
101	2	2	1.7	sp|P61764|STXB1_HUMAN	Syntaxin-binding protein 1 OS=Homo sapiens OX=9606 GN=STXBP1 PE=1 SV=1	HUMAN	1
102	2	2	4.1	sp|P51884|LUM_HUMAN	Lumican OS=Homo sapiens OX=9606 GN=LUM PE=1 SV=2	HUMAN	1
103	2	2	1.6	sp|P40763|STAT3_HUMAN	Signal transducer and activator of transcription 3 OS=Homo sapiens OX=9606 GN=STAT3 PE=1 SV=2	HUMAN	1
104	2	2	2.9	sp|P36222|CH3L1_HUMAN	Chitinase-3-like protein 1 OS=Homo sapiens OX=9606 GN=CHI3L1 PE=1 SV=2	HUMAN	1
105	2	2	5.4	sp|P08294|SODE_HUMAN	Extracellular superoxide dismutase [Cu-Zn] OS=Homo sapiens OX=9606 GN=SOD3 PE=1 SV=2	HUMAN	1
106	2	2	0.9	sp|P07333|CSF1R_HUMAN	Macrophage colony-stimulating factor 1 receptor OS=Homo sapiens OX=9606 GN=CSF1R PE=1 SV=2	HUMAN	1
107	2	2	1.7	sp|P04196|HRG_HUMAN	Histidine-rich glycoprotein OS=Homo sapiens OX=9606 GN=HRG PE=1 SV=1	HUMAN	1
108	2	2	3.1	sp|P04004|VTNC_HUMAN	Vitronectin OS=Homo sapiens OX=9606 GN=VTN PE=1 SV=1	HUMAN	2
109	2	2	1.9	sp|P02765|FETUA_HUMAN	Alpha-2-HS-glycoprotein OS=Homo sapiens OX=9606 GN=AHSG PE=1 SV=2	HUMAN	2
110	2	2	5	sp|P02753|RET4_HUMAN	Retinol-binding protein 4 OS=Homo sapiens OX=9606 GN=RBP4 PE=1 SV=3	HUMAN	1
111	2	2	2.9	sp|P02750|A2GL_HUMAN	Leucine-rich alpha-2-glycoprotein OS=Homo sapiens OX=9606 GN=LRG1 PE=1 SV=2	HUMAN	1
112	2	2	2.8	sp|P00973|OAS1_HUMAN	2'-5'-oligoadenylate synthase 1 OS=Homo sapiens OX=9606 GN=OAS1 PE=1 SV=4	HUMAN	1
113	2	2	1.4	sp|O95672|ECEL1_HUMAN	Endothelin-converting enzyme-like 1 OS=Homo sapiens OX=9606 GN=ECEL1 PE=1 SV=3	HUMAN	1
114	2	2	0.8	sp|O60602|TLR5_HUMAN	Toll-like receptor 5 OS=Homo sapiens OX=9606 GN=TLR5 PE=1 SV=4	HUMAN	1
115	2	2	3.3	sp|O14904|WNT9A_HUMAN	Protein Wnt-9a OS=Homo sapiens OX=9606 GN=WNT9A PE=1 SV=2	HUMAN	1
116	1.51	5.66	35	sp|A0A0B4J1X5|HV374_HUMAN	Immunoglobulin heavy variable 3-74 OS=Homo sapiens OX=9606 GN=IGHV3-74 PE=3 SV=1	HUMAN	4

## Sheet: 8
1) Z:\Projects\UniMS2019_196 JCosta\Data\8_1 uL.wiff
Sample Type:	Identification
Cys. Alkylation:	Iodoacetamide
Digestion:	Trypsin
Instrument:	TripleTOF 6600
Special Factors:	Gel-based ID
Species:
ID Focus:	Biological modifications
Database:	20190108_SP_Human_20413entries.fasta								ID statistics table
Search Effort:	Thorough
FDR Analysis:	Yes								Unused (Conf) Cutoff	Proteins Detected	Proteins Before Grouping	Distinct Peptides	Spectra Identified	% Total Spectra
User Modified Parameter Files:	Yes								>2.0 (99)	69	93	3013	6434	14.2
									>1.3 (95)	92	151	3058	6491	14.3
									>0.47 (66)	97	166	3069	6505	14.3
Proteins detected table									Cutoff Applied: >0.05 (10%)	108	195	3081	6524	14.4
N	Unused	Total	% Cov (95)	Accession #	Name	Species	Peptides(95%)
1	149.01	149.01	88.8	sp|P02768|ALBU_HUMAN	Serum albumin OS=Homo sapiens OX=9606 GN=ALB PE=1 SV=2	HUMAN	827
2	87.07	87.07	34.2	sp|P01024|CO3_HUMAN	Complement C3 OS=Homo sapiens OX=9606 GN=C3 PE=1 SV=2	HUMAN	90
3	75.93	75.93	59.9	sp|P02787|TRFE_HUMAN	Serotransferrin OS=Homo sapiens OX=9606 GN=TF PE=1 SV=3	HUMAN	120
4	44.72	44.72	27.1	sp|P0C0L5|CO4B_HUMAN	Complement C4-B OS=Homo sapiens OX=9606 GN=C4B PE=1 SV=2	HUMAN	50
5	41.37	41.37	63.7	sp|P02647|APOA1_HUMAN	Apolipoprotein A-I OS=Homo sapiens OX=9606 GN=APOA1 PE=1 SV=1	HUMAN	55
6	40.59	40.64	55	sp|P01009|A1AT_HUMAN	Alpha-1-antitrypsin OS=Homo sapiens OX=9606 GN=SERPINA1 PE=1 SV=3	HUMAN	77
7	39.54	39.62	65.9	sp|P02649|APOE_HUMAN	Apolipoprotein E OS=Homo sapiens OX=9606 GN=APOE PE=1 SV=1	HUMAN	80
8	31.48	31.48	16.3	sp|P01023|A2MG_HUMAN	Alpha-2-macroglobulin OS=Homo sapiens OX=9606 GN=A2M PE=1 SV=3	HUMAN	29
9	31.07	31.12	27.5	sp|P04264|K2C1_HUMAN	Keratin, type II cytoskeletal 1 OS=Homo sapiens OX=9606 GN=KRT1 PE=1 SV=6	HUMAN	37
10	28.85	28.85	41.9	sp|P0DOX5|IGG1_HUMAN	Immunoglobulin gamma-1 heavy chain OS=Homo sapiens OX=9606 PE=1 SV=2	HUMAN	100
11	25.25	25.25	33.4	sp|P06396|GELS_HUMAN	Gelsolin OS=Homo sapiens OX=9606 GN=GSN PE=1 SV=1	HUMAN	25
12	24.9	24.91	45.7	sp|P36955|PEDF_HUMAN	Pigment epithelium-derived factor OS=Homo sapiens OX=9606 GN=SERPINF1 PE=1 SV=4	HUMAN	33
13	22.9	22.9	38.9	sp|P13645|K1C10_HUMAN	Keratin, type I cytoskeletal 10 OS=Homo sapiens OX=9606 GN=KRT10 PE=1 SV=6	HUMAN	26
14	22.34	22.36	37.8	sp|P01011|AACT_HUMAN	Alpha-1-antichymotrypsin OS=Homo sapiens OX=9606 GN=SERPINA3 PE=1 SV=2	HUMAN	25
15	22.19	22.25	69.4	sp|P02766|TTHY_HUMAN	Transthyretin OS=Homo sapiens OX=9606 GN=TTR PE=1 SV=1	HUMAN	90
16	21.54	21.76	50.9	sp|P0DOX7|IGK_HUMAN	Immunoglobulin kappa light chain OS=Homo sapiens OX=9606 PE=1 SV=1	HUMAN	76
17	21.33	21.75	28.1	sp|P02790|HEMO_HUMAN	Hemopexin OS=Homo sapiens OX=9606 GN=HPX PE=1 SV=2	HUMAN	25
18	20.23	20.93	16.3	sp|P00450|CERU_HUMAN	Ceruloplasmin OS=Homo sapiens OX=9606 GN=CP PE=1 SV=1	HUMAN	17
19	19.82	19.84	61.1	sp|P41222|PTGDS_HUMAN	Prostaglandin-H2 D-isomerase OS=Homo sapiens OX=9606 GN=PTGDS PE=1 SV=1	HUMAN	53
20	16.65	16.65	38.1	sp|P05090|APOD_HUMAN	Apolipoprotein D OS=Homo sapiens OX=9606 GN=APOD PE=1 SV=1	HUMAN	19
21	15.74	15.84	44	sp|P04217|A1BG_HUMAN	Alpha-1B-glycoprotein OS=Homo sapiens OX=9606 GN=A1BG PE=1 SV=4	HUMAN	18
22	15.55	15.61	5.3	sp|P02751|FINC_HUMAN	Fibronectin OS=Homo sapiens OX=9606 GN=FN1 PE=1 SV=4	HUMAN	10
23	15.06	15.11	31.4	sp|P01876|IGHA1_HUMAN	Immunoglobulin heavy constant alpha 1 OS=Homo sapiens OX=9606 GN=IGHA1 PE=1 SV=2	HUMAN	23
24	14.8	14.92	26.4	sp|P01019|ANGT_HUMAN	Angiotensinogen OS=Homo sapiens OX=9606 GN=AGT PE=1 SV=1	HUMAN	25
25	13.72	13.85	20.2	sp|P00738|HPT_HUMAN	Haptoglobin OS=Homo sapiens OX=9606 GN=HP PE=1 SV=1	HUMAN	13
26	13.34	16.82	24.9	sp|P35908|K22E_HUMAN	Keratin, type II cytoskeletal 2 epidermal OS=Homo sapiens OX=9606 GN=KRT2 PE=1 SV=2	HUMAN	19
27	12.92	12.95	20.9	sp|P10909|CLUS_HUMAN	Clusterin OS=Homo sapiens OX=9606 GN=CLU PE=1 SV=1	HUMAN	23
28	12.46	12.5	11.4	sp|P00751|CFAB_HUMAN	Complement factor B OS=Homo sapiens OX=9606 GN=CFB PE=1 SV=2	HUMAN	14
29	12.45	12.5	28	sp|P01008|ANT3_HUMAN	Antithrombin-III OS=Homo sapiens OX=9606 GN=SERPINC1 PE=1 SV=1	HUMAN	12
30	12.37	12.4	79.3	sp|P0DOY3|IGLC3_HUMAN	Immunoglobulin lambda constant 3 OS=Homo sapiens OX=9606 GN=IGLC3 PE=1 SV=1	HUMAN	26
31	11.04	11.09	61.9	sp|P68871|HBB_HUMAN	Hemoglobin subunit beta OS=Homo sapiens OX=9606 GN=HBB PE=1 SV=2	HUMAN	15
32	10.83	10.85	44.5	sp|P01034|CYTC_HUMAN	Cystatin-C OS=Homo sapiens OX=9606 GN=CST3 PE=1 SV=1	HUMAN	13
33	10.7	10.81	23.6	sp|P02774|VTDB_HUMAN	Vitamin D-binding protein OS=Homo sapiens OX=9606 GN=GC PE=1 SV=2	HUMAN	13
34	10.16	19.84	32.2	sp|P01859|IGHG2_HUMAN	Immunoglobulin heavy constant gamma 2 OS=Homo sapiens OX=9606 GN=IGHG2 PE=1 SV=2	HUMAN	38
35	8.06	8.06	27.9	sp|P02763|A1AG1_HUMAN	Alpha-1-acid glycoprotein 1 OS=Homo sapiens OX=9606 GN=ORM1 PE=1 SV=1	HUMAN	11
36	8.02	8.02	14.6	sp|Q96KN2|CNDP1_HUMAN	Beta-Ala-His dipeptidase OS=Homo sapiens OX=9606 GN=CNDP1 PE=1 SV=4	HUMAN	9
37	8	8	13.2	sp|P35527|K1C9_HUMAN	Keratin, type I cytoskeletal 9 OS=Homo sapiens OX=9606 GN=KRT9 PE=1 SV=3	HUMAN	7
38	6.92	6.97	19.8	sp|P25311|ZA2G_HUMAN	Zinc-alpha-2-glycoprotein OS=Homo sapiens OX=9606 GN=AZGP1 PE=1 SV=2	HUMAN	8
39	6.87	6.93	7.8	sp|P05155|IC1_HUMAN	Plasma protease C1 inhibitor OS=Homo sapiens OX=9606 GN=SERPING1 PE=1 SV=2	HUMAN	6
40	6.47	6.5	8.2	sp|O43505|B4GA1_HUMAN	Beta-1,4-glucuronyltransferase 1 OS=Homo sapiens OX=9606 GN=B4GAT1 PE=1 SV=1	HUMAN	5
41	6.04	6.05	43.1	sp|A0A0C4DH25|KVD20_HUMAN	Immunoglobulin kappa variable 3D-20 OS=Homo sapiens OX=9606 GN=IGKV3D-20 PE=3 SV=1	HUMAN	7
42	6.02	6.02	15.5	sp|P08571|CD14_HUMAN	Monocyte differentiation antigen CD14 OS=Homo sapiens OX=9606 GN=CD14 PE=1 SV=2	HUMAN	5
43	6	6	7.4	sp|P04196|HRG_HUMAN	Histidine-rich glycoprotein OS=Homo sapiens OX=9606 GN=HRG PE=1 SV=1	HUMAN	4
44	5.92	6	2.9	sp|Q92823|NRCAM_HUMAN	Neuronal cell adhesion molecule OS=Homo sapiens OX=9606 GN=NRCAM PE=1 SV=3	HUMAN	5
45	5.82	5.92	8	sp|P04004|VTNC_HUMAN	Vitronectin OS=Homo sapiens OX=9606 GN=VTN PE=1 SV=1	HUMAN	4
46	5.37	5.45	6.8	sp|P05546|HEP2_HUMAN	Heparin cofactor 2 OS=Homo sapiens OX=9606 GN=SERPIND1 PE=1 SV=3	HUMAN	5
47	4.67	4.74	5	sp|Q12860|CNTN1_HUMAN	Contactin-1 OS=Homo sapiens OX=9606 GN=CNTN1 PE=1 SV=1	HUMAN	6
48	4.66	4.71	35.9	sp|P69905|HBA_HUMAN	Hemoglobin subunit alpha OS=Homo sapiens OX=9606 GN=HBA1 PE=1 SV=2	HUMAN	7
49	4.41	4.43	18.9	sp|P02753|RET4_HUMAN	Retinol-binding protein 4 OS=Homo sapiens OX=9606 GN=RBP4 PE=1 SV=3	HUMAN	5
50	4.06	4.07	6.5	sp|P36222|CH3L1_HUMAN	Chitinase-3-like protein 1 OS=Homo sapiens OX=9606 GN=CHI3L1 PE=1 SV=2	HUMAN	3
51	4.02	4.03	3.3	sp|Q14624|ITIH4_HUMAN	Inter-alpha-trypsin inhibitor heavy chain H4 OS=Homo sapiens OX=9606 GN=ITIH4 PE=1 SV=4	HUMAN	2
52	4.01	4.01	23.1	sp|P06312|KV401_HUMAN	Immunoglobulin kappa variable 4-1 OS=Homo sapiens OX=9606 GN=IGKV4-1 PE=1 SV=1	HUMAN	4
53	4	4	7.7	sp|Q9UBP4|DKK3_HUMAN	Dickkopf-related protein 3 OS=Homo sapiens OX=9606 GN=DKK3 PE=1 SV=2	HUMAN	4
54	4	4	5.3	sp|P55058|PLTP_HUMAN	Phospholipid transfer protein OS=Homo sapiens OX=9606 GN=PLTP PE=1 SV=1	HUMAN	5
55	4	4	6.3	sp|P51693|APLP1_HUMAN	Amyloid-like protein 1 OS=Homo sapiens OX=9606 GN=APLP1 PE=1 SV=3	HUMAN	4
56	4	4	10.4	sp|P24592|IBP6_HUMAN	Insulin-like growth factor-binding protein 6 OS=Homo sapiens OX=9606 GN=IGFBP6 PE=1 SV=1	HUMAN	2
57	4	4	2.6	sp|P01042|KNG1_HUMAN	Kininogen-1 OS=Homo sapiens OX=9606 GN=KNG1 PE=1 SV=2	HUMAN	3
58	3.77	12.4	38	sp|P0DOX8|IGL1_HUMAN	Immunoglobulin lambda-1 light chain OS=Homo sapiens OX=9606 PE=1 SV=1	HUMAN	24
59	3.43	3.55	25.6	sp|P01780|HV307_HUMAN	Immunoglobulin heavy variable 3-7 OS=Homo sapiens OX=9606 GN=IGHV3-7 PE=1 SV=2	HUMAN	3
60	2.78	2.88	3.9	sp|P09871|C1S_HUMAN	Complement C1s subcomponent OS=Homo sapiens OX=9606 GN=C1S PE=1 SV=1	HUMAN	3
61	2.51	2.54	4.5	sp|P06727|APOA4_HUMAN	Apolipoprotein A-IV OS=Homo sapiens OX=9606 GN=APOA4 PE=1 SV=3	HUMAN	3
62	2.34	2.35	4.7	sp|P08697|A2AP_HUMAN	Alpha-2-antiplasmin OS=Homo sapiens OX=9606 GN=SERPINF2 PE=1 SV=3	HUMAN	2
63	2.32	2.34	1.7	sp|O00533|NCHL1_HUMAN	Neural cell adhesion molecule L1-like protein OS=Homo sapiens OX=9606 GN=CHL1 PE=1 SV=4	HUMAN	2
64	2.19	2.25	41.7	sp|P01624|KV315_HUMAN	Immunoglobulin kappa variable 3-15 OS=Homo sapiens OX=9606 GN=IGKV3-15 PE=1 SV=2	HUMAN	4
65	2.16	2.18	5.8	sp|P02750|A2GL_HUMAN	Leucine-rich alpha-2-glycoprotein OS=Homo sapiens OX=9606 GN=LRG1 PE=1 SV=2	HUMAN	2
66	2.12	10.44	19.1	sp|P0DOX2|IGA2_HUMAN	Immunoglobulin alpha-2 heavy chain OS=Homo sapiens OX=9606 PE=1 SV=2	HUMAN	17
67	2.11	43.32	26.5	sp|P0C0L4|CO4A_HUMAN	Complement C4-A OS=Homo sapiens OX=9606 GN=C4A PE=1 SV=2	HUMAN	50
68	2.1	2.12	16.3	sp|P05452|TETN_HUMAN	Tetranectin OS=Homo sapiens OX=9606 GN=CLEC3B PE=1 SV=3	HUMAN	2
69	2.03	2.03	1.1	sp|Q99435|NELL2_HUMAN	Protein kinase C-binding protein NELL2 OS=Homo sapiens OX=9606 GN=NELL2 PE=1 SV=1	HUMAN	1
70	2	19.52	35.2	sp|P01861|IGHG4_HUMAN	Immunoglobulin heavy constant gamma 4 OS=Homo sapiens OX=9606 GN=IGHG4 PE=1 SV=1	HUMAN	64
71	2	16.95	86	sp|P01834|IGKC_HUMAN	Immunoglobulin kappa constant OS=Homo sapiens OX=9606 GN=IGKC PE=1 SV=2	HUMAN	63
72	2	3.51	19.7	sp|A0A0J9YVY3|HV741_HUMAN	Immunoglobulin heavy variable 7-4-1 OS=Homo sapiens OX=9606 GN=IGHV7-4-1 PE=3 SV=1	HUMAN	3
73	2	2.01	1.2	sp|Q13822|ENPP2_HUMAN	Ectonucleotide pyrophosphatase/phosphodiesterase family member 2 OS=Homo sapiens OX=9606 GN=ENPP2 PE=1 SV=3	HUMAN	1
74	2	2	4.7	sp|Q12805|FBLN3_HUMAN	EGF-containing fibulin-like extracellular matrix protein 1 OS=Homo sapiens OX=9606 GN=EFEMP1 PE=1 SV=2	HUMAN	2
75	2	2	2.2	sp|P0DOX4|IGE_HUMAN	Immunoglobulin epsilon heavy chain OS=Homo sapiens OX=9606 PE=1 SV=1	HUMAN	1
76	2	2	4.7	sp|Q13449|LSAMP_HUMAN	Limbic system-associated membrane protein OS=Homo sapiens OX=9606 GN=LSAMP PE=1 SV=2	HUMAN	1
77	2	2	2.2	sp|P43652|AFAM_HUMAN	Afamin OS=Homo sapiens OX=9606 GN=AFM PE=1 SV=1	HUMAN	1
78	2	2	6.4	sp|P20774|MIME_HUMAN	Mimecan OS=Homo sapiens OX=9606 GN=OGN PE=1 SV=1	HUMAN	1
79	2	2	4.2	sp|Q96M19|CL067_HUMAN	Putative transmembrane protein encoded by LINC00477 OS=Homo sapiens OX=9606 GN=LINC00477 PE=5 SV=1	HUMAN	1
80	2	2	1.1	sp|Q86YS3|RFIP4_HUMAN	Rab11 family-interacting protein 4 OS=Homo sapiens OX=9606 GN=RAB11FIP4 PE=1 SV=1	HUMAN	1
81	2	2	3.5	sp|Q5TFQ8|SIRBL_HUMAN	Signal-regulatory protein beta-1 isoform 3 OS=Homo sapiens OX=9606 GN=SIRPB1 PE=1 SV=1	HUMAN	2
82	2	2	1.9	sp|Q16610|ECM1_HUMAN	Extracellular matrix protein 1 OS=Homo sapiens OX=9606 GN=ECM1 PE=1 SV=2	HUMAN	1
83	2	2	4.2	sp|Q15818|NPTX1_HUMAN	Neuronal pentraxin-1 OS=Homo sapiens OX=9606 GN=NPTX1 PE=2 SV=2	HUMAN	2
84	2	2	0.6	sp|Q14980|NUMA1_HUMAN	Nuclear mitotic apparatus protein 1 OS=Homo sapiens OX=9606 GN=NUMA1 PE=1 SV=2	HUMAN	1
85	2	2	2.4	sp|P43251|BTD_HUMAN	Biotinidase OS=Homo sapiens OX=9606 GN=BTD PE=1 SV=2	HUMAN	1
86	2	2	5.1	sp|P25787|PSA2_HUMAN	Proteasome subunit alpha type-2 OS=Homo sapiens OX=9606 GN=PSMA2 PE=1 SV=2	HUMAN	1
87	2	2	1.2	sp|P19823|ITIH2_HUMAN	Inter-alpha-trypsin inhibitor heavy chain H2 OS=Homo sapiens OX=9606 GN=ITIH2 PE=1 SV=2	HUMAN	1
88	2	2	7	sp|O14931|NCTR3_HUMAN	Natural cytotoxicity triggering receptor 3 OS=Homo sapiens OX=9606 GN=NCR3 PE=1 SV=1	HUMAN	1
89	1.7	1.89	19.7	sp|P0DP08|HVD82_HUMAN	Immunoglobulin heavy variable 4-38-2 OS=Homo sapiens OX=9606 GN=IGHV4-38-2 PE=3 SV=1	HUMAN	2
90	1.64	1.82	0.9	sp|Q92878|RAD50_HUMAN	DNA repair protein RAD50 OS=Homo sapiens OX=9606 GN=RAD50 PE=1 SV=1	HUMAN	1
91	1.49	1.68	2.1	sp|Q9NWW7|CB042_HUMAN	Uncharacterized protein C2orf42 OS=Homo sapiens OX=9606 GN=C2orf42 PE=1 SV=1	HUMAN	1
92	1.4	1.59	2.1	sp|P02748|CO9_HUMAN	Complement component C9 OS=Homo sapiens OX=9606 GN=C9 PE=1 SV=2	HUMAN	1

## Sheet: 9
1) Z:\Projects\UniMS2019_196 JCosta\Data\9_1 uL.wiff
Sample Type:	Identification
Cys. Alkylation:	Iodoacetamide
Digestion:	Trypsin
Instrument:	TripleTOF 6600
Special Factors:	Gel-based ID
Species:
ID Focus:	Biological modifications
Database:	20190108_SP_Human_20413entries.fasta								ID statistics table
Search Effort:	Thorough
FDR Analysis:	Yes								Unused (Conf) Cutoff	Proteins Detected	Proteins Before Grouping	Distinct Peptides	Spectra Identified	% Total Spectra
User Modified Parameter Files:	Yes								>2.0 (99)	69	107	3076	6539	14.2
									>1.3 (95)	106	181	3134	6615	14.4
									>0.47 (66)	111	192	3145	6626	14.4
Proteins detected table									Cutoff Applied: >0.05 (10%)	123	209	3161	6655	14.4
N	Unused	Total	% Cov (95)	Accession #	Name	Species	Peptides(95%)
1	179.83	179.83	88.8	sp|P02768|ALBU_HUMAN	Serum albumin OS=Homo sapiens OX=9606 GN=ALB PE=1 SV=2	HUMAN	1075
2	108.9	108.9	43.8	sp|P01024|CO3_HUMAN	Complement C3 OS=Homo sapiens OX=9606 GN=C3 PE=1 SV=2	HUMAN	94
3	77.88	77.88	59.7	sp|P02787|TRFE_HUMAN	Serotransferrin OS=Homo sapiens OX=9606 GN=TF PE=1 SV=3	HUMAN	187
4	59.24	59.24	33	sp|P0C0L5|CO4B_HUMAN	Complement C4-B OS=Homo sapiens OX=9606 GN=C4B PE=1 SV=2	HUMAN	61
5	45.05	45.05	67.5	sp|P01009|A1AT_HUMAN	Alpha-1-antitrypsin OS=Homo sapiens OX=9606 GN=SERPINA1 PE=1 SV=3	HUMAN	79
6	43.35	43.35	42.4	sp|P04264|K2C1_HUMAN	Keratin, type II cytoskeletal 1 OS=Homo sapiens OX=9606 GN=KRT1 PE=1 SV=6	HUMAN	35
7	41.08	41.08	21.5	sp|P01023|A2MG_HUMAN	Alpha-2-macroglobulin OS=Homo sapiens OX=9606 GN=A2M PE=1 SV=3	HUMAN	30
8	33.94	33.94	47.7	sp|P0DOX5|IGG1_HUMAN	Immunoglobulin gamma-1 heavy chain OS=Homo sapiens OX=9606 PE=1 SV=2	HUMAN	98
9	29.4	29.4	36.7	sp|P06396|GELS_HUMAN	Gelsolin OS=Homo sapiens OX=9606 GN=GSN PE=1 SV=1	HUMAN	25
10	29.19	29.2	46.4	sp|P02647|APOA1_HUMAN	Apolipoprotein A-I OS=Homo sapiens OX=9606 GN=APOA1 PE=1 SV=1	HUMAN	25
11	28.12	28.12	73.5	sp|P02766|TTHY_HUMAN	Transthyretin OS=Homo sapiens OX=9606 GN=TTR PE=1 SV=1	HUMAN	104
12	27.65	28.06	24.8	sp|P00450|CERU_HUMAN	Ceruloplasmin OS=Homo sapiens OX=9606 GN=CP PE=1 SV=1	HUMAN	21
13	27.61	27.76	54.9	sp|P02649|APOE_HUMAN	Apolipoprotein E OS=Homo sapiens OX=9606 GN=APOE PE=1 SV=1	HUMAN	35
14	26.81	27.15	40.3	sp|P02790|HEMO_HUMAN	Hemopexin OS=Homo sapiens OX=9606 GN=HPX PE=1 SV=2	HUMAN	27
15	26.2	26.49	38.4	sp|P13645|K1C10_HUMAN	Keratin, type I cytoskeletal 10 OS=Homo sapiens OX=9606 GN=KRT10 PE=1 SV=6	HUMAN	21
16	20.91	20.91	45.9	sp|P04217|A1BG_HUMAN	Alpha-1B-glycoprotein OS=Homo sapiens OX=9606 GN=A1BG PE=1 SV=4	HUMAN	25
17	18.79	18.79	41.9	sp|P01876|IGHA1_HUMAN	Immunoglobulin heavy constant alpha 1 OS=Homo sapiens OX=9606 GN=IGHA1 PE=1 SV=2	HUMAN	24
18	18	18	53.7	sp|P0DOX7|IGK_HUMAN	Immunoglobulin kappa light chain OS=Homo sapiens OX=9606 PE=1 SV=1	HUMAN	42
19	17.28	17.65	32.7	sp|P02774|VTDB_HUMAN	Vitamin D-binding protein OS=Homo sapiens OX=9606 GN=GC PE=1 SV=2	HUMAN	18
20	17.24	17.32	26	sp|P01019|ANGT_HUMAN	Angiotensinogen OS=Homo sapiens OX=9606 GN=AGT PE=1 SV=1	HUMAN	26
21	17.08	17.23	73.2	sp|P41222|PTGDS_HUMAN	Prostaglandin-H2 D-isomerase OS=Homo sapiens OX=9606 GN=PTGDS PE=1 SV=1	HUMAN	71
22	15.88	16.15	34.7	sp|P01008|ANT3_HUMAN	Antithrombin-III OS=Homo sapiens OX=9606 GN=SERPINC1 PE=1 SV=1	HUMAN	15
23	15.3	15.32	6.5	sp|P02751|FINC_HUMAN	Fibronectin OS=Homo sapiens OX=9606 GN=FN1 PE=1 SV=4	HUMAN	9
24	15.11	15.19	37.6	sp|P36955|PEDF_HUMAN	Pigment epithelium-derived factor OS=Homo sapiens OX=9606 GN=SERPINF1 PE=1 SV=4	HUMAN	17
25	14.7	14.95	35.2	sp|P01011|AACT_HUMAN	Alpha-1-antichymotrypsin OS=Homo sapiens OX=9606 GN=SERPINA3 PE=1 SV=2	HUMAN	27
26	13.45	13.55	15.6	sp|P35527|K1C9_HUMAN	Keratin, type I cytoskeletal 9 OS=Homo sapiens OX=9606 GN=KRT9 PE=1 SV=3	HUMAN	10
27	13.15	13.18	14.3	sp|P00751|CFAB_HUMAN	Complement factor B OS=Homo sapiens OX=9606 GN=CFB PE=1 SV=2	HUMAN	12
28	12.79	12.81	34.9	sp|P05090|APOD_HUMAN	Apolipoprotein D OS=Homo sapiens OX=9606 GN=APOD PE=1 SV=1	HUMAN	10
29	12.09	17.23	21.8	sp|P35908|K22E_HUMAN	Keratin, type II cytoskeletal 2 epidermal OS=Homo sapiens OX=9606 GN=KRT2 PE=1 SV=2	HUMAN	16
30	11.92	11.96	44.5	sp|P01034|CYTC_HUMAN	Cystatin-C OS=Homo sapiens OX=9606 GN=CST3 PE=1 SV=1	HUMAN	13
31	10.32	10.32	9.7	sp|O94985|CSTN1_HUMAN	Calsyntenin-1 OS=Homo sapiens OX=9606 GN=CLSTN1 PE=1 SV=1	HUMAN	7
32	9.91	9.94	17.6	sp|P10909|CLUS_HUMAN	Clusterin OS=Homo sapiens OX=9606 GN=CLU PE=1 SV=1	HUMAN	9
33	9.59	9.64	46.3	sp|P02763|A1AG1_HUMAN	Alpha-1-acid glycoprotein 1 OS=Homo sapiens OX=9606 GN=ORM1 PE=1 SV=1	HUMAN	17
34	8.85	9.04	20.1	sp|Q96KN2|CNDP1_HUMAN	Beta-Ala-His dipeptidase OS=Homo sapiens OX=9606 GN=CNDP1 PE=1 SV=4	HUMAN	7
35	8.55	19.08	43.9	sp|P01859|IGHG2_HUMAN	Immunoglobulin heavy constant gamma 2 OS=Homo sapiens OX=9606 GN=IGHG2 PE=1 SV=2	HUMAN	35
36	8.39	8.52	35.7	sp|P0DOX8|IGL1_HUMAN	Immunoglobulin lambda-1 light chain OS=Homo sapiens OX=9606 PE=1 SV=1	HUMAN	11
37	8.18	8.45	16	sp|P05155|IC1_HUMAN	Plasma protease C1 inhibitor OS=Homo sapiens OX=9606 GN=SERPING1 PE=1 SV=2	HUMAN	9
38	8	8	24.4	sp|P02753|RET4_HUMAN	Retinol-binding protein 4 OS=Homo sapiens OX=9606 GN=RBP4 PE=1 SV=3	HUMAN	4
39	7.06	7.12	10.1	sp|P04196|HRG_HUMAN	Histidine-rich glycoprotein OS=Homo sapiens OX=9606 GN=HRG PE=1 SV=1	HUMAN	4
40	7.02	7.09	9.4	sp|O43505|B4GA1_HUMAN	Beta-1,4-glucuronyltransferase 1 OS=Homo sapiens OX=9606 GN=B4GAT1 PE=1 SV=1	HUMAN	6
41	6.36	6.4	14.9	sp|P36222|CH3L1_HUMAN	Chitinase-3-like protein 1 OS=Homo sapiens OX=9606 GN=CHI3L1 PE=1 SV=2	HUMAN	6
42	6	6	9.3	sp|P55058|PLTP_HUMAN	Phospholipid transfer protein OS=Homo sapiens OX=9606 GN=PLTP PE=1 SV=1	HUMAN	3
43	6	6	13.9	sp|P08571|CD14_HUMAN	Monocyte differentiation antigen CD14 OS=Homo sapiens OX=9606 GN=CD14 PE=1 SV=2	HUMAN	3
44	5.67	5.77	22.4	sp|P00738|HPT_HUMAN	Haptoglobin OS=Homo sapiens OX=9606 GN=HP PE=1 SV=1	HUMAN	12
45	5.16	5.3	40.8	sp|P68871|HBB_HUMAN	Hemoglobin subunit beta OS=Homo sapiens OX=9606 GN=HBB PE=1 SV=2	HUMAN	9
46	4.81	4.86	8.3	sp|P08697|A2AP_HUMAN	Alpha-2-antiplasmin OS=Homo sapiens OX=9606 GN=SERPINF2 PE=1 SV=3	HUMAN	3
47	4.52	4.56	15.8	sp|P25311|ZA2G_HUMAN	Zinc-alpha-2-glycoprotein OS=Homo sapiens OX=9606 GN=AZGP1 PE=1 SV=2	HUMAN	4
48	4.06	4.07	3.6	sp|P09871|C1S_HUMAN	Complement C1s subcomponent OS=Homo sapiens OX=9606 GN=C1S PE=1 SV=1	HUMAN	2
49	4.05	4.06	5.4	sp|P04004|VTNC_HUMAN	Vitronectin OS=Homo sapiens OX=9606 GN=VTN PE=1 SV=1	HUMAN	3
50	4.04	4.04	12.7	sp|Q92876|KLK6_HUMAN	Kallikrein-6 OS=Homo sapiens OX=9606 GN=KLK6 PE=1 SV=1	HUMAN	2
51	4	12	17.4	sp|P0DOX2|IGA2_HUMAN	Immunoglobulin alpha-2 heavy chain OS=Homo sapiens OX=9606 PE=1 SV=2	HUMAN	16
52	4	8.52	74.5	sp|P0DOY3|IGLC3_HUMAN	Immunoglobulin lambda constant 3 OS=Homo sapiens OX=9606 GN=IGLC3 PE=1 SV=1	HUMAN	12
53	4	4	7.7	sp|Q9UBP4|DKK3_HUMAN	Dickkopf-related protein 3 OS=Homo sapiens OX=9606 GN=DKK3 PE=1 SV=2	HUMAN	4
54	4	4	19	sp|P69905|HBA_HUMAN	Hemoglobin subunit alpha OS=Homo sapiens OX=9606 GN=HBA1 PE=1 SV=2	HUMAN	3
55	4	4	6.3	sp|P51693|APLP1_HUMAN	Amyloid-like protein 1 OS=Homo sapiens OX=9606 GN=APLP1 PE=1 SV=3	HUMAN	3
56	3.82	3.96	3.9	sp|P05067|A4_HUMAN	Amyloid-beta A4 protein OS=Homo sapiens OX=9606 GN=APP PE=1 SV=3	HUMAN	2
57	3.62	3.8	1.6	sp|O00533|NCHL1_HUMAN	Neural cell adhesion molecule L1-like protein OS=Homo sapiens OX=9606 GN=CHL1 PE=1 SV=4	HUMAN	2
58	3.31	3.45	8.4	sp|P02748|CO9_HUMAN	Complement component C9 OS=Homo sapiens OX=9606 GN=C9 PE=1 SV=2	HUMAN	3
59	3.02	3.1	21.4	sp|P0DP08|HVD82_HUMAN	Immunoglobulin heavy variable 4-38-2 OS=Homo sapiens OX=9606 GN=IGHV4-38-2 PE=3 SV=1	HUMAN	3
60	2.86	2.94	4.5	sp|P06727|APOA4_HUMAN	Apolipoprotein A-IV OS=Homo sapiens OX=9606 GN=APOA4 PE=1 SV=3	HUMAN	2
61	2.85	3.1	6.5	sp|Q14624|ITIH4_HUMAN	Inter-alpha-trypsin inhibitor heavy chain H4 OS=Homo sapiens OX=9606 GN=ITIH4 PE=1 SV=4	HUMAN	4
62	2.17	20.74	51.7	sp|P01861|IGHG4_HUMAN	Immunoglobulin heavy constant gamma 4 OS=Homo sapiens OX=9606 GN=IGHG4 PE=1 SV=1	HUMAN	71
63	2.15	2.16	5.9	sp|P05452|TETN_HUMAN	Tetranectin OS=Homo sapiens OX=9606 GN=CLEC3B PE=1 SV=3	HUMAN	1
64	2.12	2.2	2.7	sp|Q9NQ79|CRAC1_HUMAN	Cartilage acidic protein 1 OS=Homo sapiens OX=9606 GN=CRTAC1 PE=1 SV=2	HUMAN	4
65	2.1	2.11	6.7	sp|P02749|APOH_HUMAN	Beta-2-glycoprotein 1 OS=Homo sapiens OX=9606 GN=APOH PE=1 SV=3	HUMAN	2
66	2.06	2.07	29.3	sp|P01619|KV320_HUMAN	Immunoglobulin kappa variable 3-20 OS=Homo sapiens OX=9606 GN=IGKV3-20 PE=1 SV=2	HUMAN	3
67	2.04	2.05	5.7	sp|Q13822|ENPP2_HUMAN	Ectonucleotide pyrophosphatase/phosphodiesterase family member 2 OS=Homo sapiens OX=9606 GN=ENPP2 PE=1 SV=3	HUMAN	3
68	2.04	2.05	4.7	sp|Q12805|FBLN3_HUMAN	EGF-containing fibulin-like extracellular matrix protein 1 OS=Homo sapiens OX=9606 GN=EFEMP1 PE=1 SV=2	HUMAN	1
69	2.03	2.04	1	sp|P13591|NCAM1_HUMAN	Neural cell adhesion molecule 1 OS=Homo sapiens OX=9606 GN=NCAM1 PE=1 SV=3	HUMAN	1
70	2	14	80.4	sp|P01834|IGKC_HUMAN	Immunoglobulin kappa constant OS=Homo sapiens OX=9606 GN=IGKC PE=1 SV=2	HUMAN	37
71	2	7.55	21.9	sp|P19652|A1AG2_HUMAN	Alpha-1-acid glycoprotein 2 OS=Homo sapiens OX=9606 GN=ORM2 PE=1 SV=2	HUMAN	6
72	2	4	35	sp|A0A0B4J1X5|HV374_HUMAN	Immunoglobulin heavy variable 3-74 OS=Homo sapiens OX=9606 GN=IGHV3-74 PE=3 SV=1	HUMAN	4
73	2	2.01	0.8	sp|Q96GW7|PGCB_HUMAN	Brevican core protein OS=Homo sapiens OX=9606 GN=BCAN PE=1 SV=2	HUMAN	1
74	2	2	3.8	sp|Q6NT76|HMBX1_HUMAN	Homeobox-containing protein 1 OS=Homo sapiens OX=9606 GN=HMBOX1 PE=1 SV=1	HUMAN	2
75	2	2	13.7	sp|A0A075B6S5|KV127_HUMAN	Immunoglobulin kappa variable 1-27 OS=Homo sapiens OX=9606 GN=IGKV1-27 PE=3 SV=1	HUMAN	1
76	2	2	1.3	sp|Q9UQC2|GAB2_HUMAN	GRB2-associated-binding protein 2 OS=Homo sapiens OX=9606 GN=GAB2 PE=1 SV=1	HUMAN	1
77	2	2	0.8	sp|Q9UPZ3|HPS5_HUMAN	Hermansky-Pudlak syndrome 5 protein OS=Homo sapiens OX=9606 GN=HPS5 PE=1 SV=2	HUMAN	1
78	2	2	0.8	sp|Q9P283|SEM5B_HUMAN	Semaphorin-5B OS=Homo sapiens OX=9606 GN=SEMA5B PE=2 SV=4	HUMAN	1
79	2	2	6.1	sp|Q96R54|O14A2_HUMAN	Olfactory receptor 14A2 OS=Homo sapiens OX=9606 GN=OR14A2 PE=3 SV=2	HUMAN	1
80	2	2	0.9	sp|Q92878|RAD50_HUMAN	DNA repair protein RAD50 OS=Homo sapiens OX=9606 GN=RAD50 PE=1 SV=1	HUMAN	1
81	2	2	1.3	sp|Q8NE71|ABCF1_HUMAN	ATP-binding cassette sub-family F member 1 OS=Homo sapiens OX=9606 GN=ABCF1 PE=1 SV=2	HUMAN	1
82	2	2	1	sp|Q8IYB7|DI3L2_HUMAN	DIS3-like exonuclease 2 OS=Homo sapiens OX=9606 GN=DIS3L2 PE=1 SV=4	HUMAN	1
83	2	2	4.9	sp|Q6ZVZ8|ASB18_HUMAN	Ankyrin repeat and SOCS box protein 18 OS=Homo sapiens OX=9606 GN=ASB18 PE=2 SV=2	HUMAN	1
84	2	2	3.5	sp|Q5TFQ8|SIRBL_HUMAN	Signal-regulatory protein beta-1 isoform 3 OS=Homo sapiens OX=9606 GN=SIRPB1 PE=1 SV=1	HUMAN	1
85	2	2	0.7	sp|Q5JYT7|K1755_HUMAN	Uncharacterized protein KIAA1755 OS=Homo sapiens OX=9606 GN=KIAA1755 PE=2 SV=2	HUMAN	1
86	2	2	3.5	sp|Q53GQ0|DHB12_HUMAN	Very-long-chain 3-oxoacyl-CoA reductase OS=Homo sapiens OX=9606 GN=HSD17B12 PE=1 SV=2	HUMAN	1
87	2	2	1.1	sp|Q32P44|EMAL3_HUMAN	Echinoderm microtubule-associated protein-like 3 OS=Homo sapiens OX=9606 GN=EML3 PE=1 SV=1	HUMAN	1
88	2	2	2.4	sp|P43251|BTD_HUMAN	Biotinidase OS=Homo sapiens OX=9606 GN=BTD PE=1 SV=2	HUMAN	1
89	2	2	1.9	sp|P35637|FUS_HUMAN	RNA-binding protein FUS OS=Homo sapiens OX=9606 GN=FUS PE=1 SV=1	HUMAN	1
90	2	2	10.4	sp|P17900|SAP3_HUMAN	Ganglioside GM2 activator OS=Homo sapiens OX=9606 GN=GM2A PE=1 SV=4	HUMAN	1
91	2	2	3.2	sp|P07339|CATD_HUMAN	Cathepsin D OS=Homo sapiens OX=9606 GN=CTSD PE=1 SV=1	HUMAN	1
92	2	2	3.4	sp|P02760|AMBP_HUMAN	Protein AMBP OS=Homo sapiens OX=9606 GN=AMBP PE=1 SV=1	HUMAN	1
93	2	2	5.3	sp|P02747|C1QC_HUMAN	Complement C1q subcomponent subunit C OS=Homo sapiens OX=9606 GN=C1QC PE=1 SV=3	HUMAN	1
94	2	2	3	sp|P01042|KNG1_HUMAN	Kininogen-1 OS=Homo sapiens OX=9606 GN=KNG1 PE=1 SV=2	HUMAN	1
95	2	2	0.6	sp|O95785|WIZ_HUMAN	Protein Wiz OS=Homo sapiens OX=9606 GN=WIZ PE=1 SV=2	HUMAN	1
96	2	2	0.3	sp|O95180|CAC1H_HUMAN	Voltage-dependent T-type calcium channel subunit alpha-1H OS=Homo sapiens OX=9606 GN=CACNA1H PE=1 SV=4	HUMAN	1
97	2	2	3.8	sp|O75326|SEM7A_HUMAN	Semaphorin-7A OS=Homo sapiens OX=9606 GN=SEMA7A PE=1 SV=1	HUMAN	1
98	2	2	12.2	sp|A6NFF2|NP1L6_HUMAN	Putative nucleosome assembly protein 1-like 6 OS=Homo sapiens OX=9606 GN=NAP1L6 PE=5 SV=1	HUMAN	1
99	1.8	2	2.9	sp|P02750|A2GL_HUMAN	Leucine-rich alpha-2-glycoprotein OS=Homo sapiens OX=9606 GN=LRG1 PE=1 SV=2	HUMAN	1
100	1.78	1.97	23.5	sp|P04433|KV311_HUMAN	Immunoglobulin kappa variable 3-11 OS=Homo sapiens OX=9606 GN=IGKV3-11 PE=1 SV=1	HUMAN	2
101	1.77	1.96	1.4	sp|P05156|CFAI_HUMAN	Complement factor I OS=Homo sapiens OX=9606 GN=CFI PE=1 SV=2	HUMAN	1
102	1.74	4	33.3	sp|P01780|HV307_HUMAN	Immunoglobulin heavy variable 3-7 OS=Homo sapiens OX=9606 GN=IGHV3-7 PE=1 SV=2	HUMAN	4
103	1.72	1.99	3.2	sp|Q08380|LG3BP_HUMAN	Galectin-3-binding protein OS=Homo sapiens OX=9606 GN=LGALS3BP PE=1 SV=1	HUMAN	2
104	1.7	1.89	1.8	sp|P05546|HEP2_HUMAN	Heparin cofactor 2 OS=Homo sapiens OX=9606 GN=SERPIND1 PE=1 SV=3	HUMAN	1
105	1.6	1.85	1.4	sp|P0DOX6|IGM_HUMAN	Immunoglobulin mu heavy chain OS=Homo sapiens OX=9606 PE=1 SV=2	HUMAN	1
106	1.44	1.87	3.9	sp|P10643|CO7_HUMAN	Complement component C7 OS=Homo sapiens OX=9606 GN=C7 PE=1 SV=2	HUMAN	2

## Sheet: 10
1) Z:\Projects\UniMS2019_196 JCosta\Data\10_1 uL.wiff
Sample Type:	Identification
Cys. Alkylation:	Iodoacetamide
Digestion:	Trypsin
Instrument:	TripleTOF 6600
Special Factors:	Gel-based ID
Species:
ID Focus:	Biological modifications
Database:	20190108_SP_Human_20413entries.fasta								ID statistics table
Search Effort:	Thorough
FDR Analysis:	Yes								Unused (Conf) Cutoff	Proteins Detected	Proteins Before Grouping	Distinct Peptides	Spectra Identified	% Total Spectra
User Modified Parameter Files:	Yes								>2.0 (99)	56	81	2859	6065	13.1
									>1.3 (95)	74	143	2889	6110	13.2
									>0.47 (66)	79	152	2900	6126	13.2
Proteins detected table									Cutoff Applied: >0.05 (10%)	87	163	2916	6145	13.2
N	Unused	Total	% Cov (95)	Accession #	Name	Species	Peptides(95%)
1	138.22	138.22	83.7	sp|P02768|ALBU_HUMAN	Serum albumin OS=Homo sapiens OX=9606 GN=ALB PE=1 SV=2	HUMAN	1021
2	83.85	83.85	41.3	sp|P01024|CO3_HUMAN	Complement C3 OS=Homo sapiens OX=9606 GN=C3 PE=1 SV=2	HUMAN	88
3	74.6	74.6	57	sp|P02787|TRFE_HUMAN	Serotransferrin OS=Homo sapiens OX=9606 GN=TF PE=1 SV=3	HUMAN	163
4	44.95	44.95	25	sp|P0C0L4|CO4A_HUMAN	Complement C4-A OS=Homo sapiens OX=9606 GN=C4A PE=1 SV=2	HUMAN	54
5	37.74	37.74	49.8	sp|P01009|A1AT_HUMAN	Alpha-1-antitrypsin OS=Homo sapiens OX=9606 GN=SERPINA1 PE=1 SV=3	HUMAN	61
6	29.99	29.99	49.9	sp|P0DOX5|IGG1_HUMAN	Immunoglobulin gamma-1 heavy chain OS=Homo sapiens OX=9606 PE=1 SV=2	HUMAN	102
7	28.5	28.5	57.1	sp|P02649|APOE_HUMAN	Apolipoprotein E OS=Homo sapiens OX=9606 GN=APOE PE=1 SV=1	HUMAN	38
8	28.28	28.32	38.7	sp|P13645|K1C10_HUMAN	Keratin, type I cytoskeletal 10 OS=Homo sapiens OX=9606 GN=KRT10 PE=1 SV=6	HUMAN	25
9	27.74	27.81	51.3	sp|P02647|APOA1_HUMAN	Apolipoprotein A-I OS=Homo sapiens OX=9606 GN=APOA1 PE=1 SV=1	HUMAN	34
10	25.83	25.83	16.6	sp|P01023|A2MG_HUMAN	Alpha-2-macroglobulin OS=Homo sapiens OX=9606 GN=A2M PE=1 SV=3	HUMAN	24
11	24.93	24.94	73.5	sp|P02766|TTHY_HUMAN	Transthyretin OS=Homo sapiens OX=9606 GN=TTR PE=1 SV=1	HUMAN	87
12	23.58	23.92	22.5	sp|P04264|K2C1_HUMAN	Keratin, type II cytoskeletal 1 OS=Homo sapiens OX=9606 GN=KRT1 PE=1 SV=6	HUMAN	27
13	23.1	23.12	18.1	sp|P00450|CERU_HUMAN	Ceruloplasmin OS=Homo sapiens OX=9606 GN=CP PE=1 SV=1	HUMAN	20
14	21.69	21.69	26.6	sp|P06396|GELS_HUMAN	Gelsolin OS=Homo sapiens OX=9606 GN=GSN PE=1 SV=1	HUMAN	15
15	19.79	19.79	39.7	sp|P36955|PEDF_HUMAN	Pigment epithelium-derived factor OS=Homo sapiens OX=9606 GN=SERPINF1 PE=1 SV=4	HUMAN	23
16	19.46	19.49	57.9	sp|P0DOX7|IGK_HUMAN	Immunoglobulin kappa light chain OS=Homo sapiens OX=9606 PE=1 SV=1	HUMAN	56
17	19.06	19.33	40.6	sp|P04217|A1BG_HUMAN	Alpha-1B-glycoprotein OS=Homo sapiens OX=9606 GN=A1BG PE=1 SV=4	HUMAN	25
18	17.13	17.13	35.5	sp|P02790|HEMO_HUMAN	Hemopexin OS=Homo sapiens OX=9606 GN=HPX PE=1 SV=2	HUMAN	31
19	16.51	16.55	34.3	sp|P01011|AACT_HUMAN	Alpha-1-antichymotrypsin OS=Homo sapiens OX=9606 GN=SERPINA3 PE=1 SV=2	HUMAN	29
20	16.49	16.54	52.6	sp|P41222|PTGDS_HUMAN	Prostaglandin-H2 D-isomerase OS=Homo sapiens OX=9606 GN=PTGDS PE=1 SV=1	HUMAN	55
21	15.47	15.55	31.4	sp|P01876|IGHA1_HUMAN	Immunoglobulin heavy constant alpha 1 OS=Homo sapiens OX=9606 GN=IGHA1 PE=1 SV=2	HUMAN	22
22	13.69	13.69	25.2	sp|P01019|ANGT_HUMAN	Angiotensinogen OS=Homo sapiens OX=9606 GN=AGT PE=1 SV=1	HUMAN	29
23	13.36	13.41	34.9	sp|P05090|APOD_HUMAN	Apolipoprotein D OS=Homo sapiens OX=9606 GN=APOD PE=1 SV=1	HUMAN	13
24	12.99	13.11	57.5	sp|P01034|CYTC_HUMAN	Cystatin-C OS=Homo sapiens OX=9606 GN=CST3 PE=1 SV=1	HUMAN	31
25	12.19	12.52	29.8	sp|P00738|HPT_HUMAN	Haptoglobin OS=Homo sapiens OX=9606 GN=HP PE=1 SV=1	HUMAN	12
26	11.23	11.29	14.3	sp|P00751|CFAB_HUMAN	Complement factor B OS=Homo sapiens OX=9606 GN=CFB PE=1 SV=2	HUMAN	8
27	10.77	10.79	27.4	sp|P02774|VTDB_HUMAN	Vitamin D-binding protein OS=Homo sapiens OX=9606 GN=GC PE=1 SV=2	HUMAN	21
28	10.46	15.21	15.3	sp|P35908|K22E_HUMAN	Keratin, type II cytoskeletal 2 epidermal OS=Homo sapiens OX=9606 GN=KRT2 PE=1 SV=2	HUMAN	14
29	10	10	74.5	sp|P0DOY3|IGLC3_HUMAN	Immunoglobulin lambda constant 3 OS=Homo sapiens OX=9606 GN=IGLC3 PE=1 SV=1	HUMAN	15
30	9.85	9.96	13.3	sp|O43505|B4GA1_HUMAN	Beta-1,4-glucuronyltransferase 1 OS=Homo sapiens OX=9606 GN=B4GAT1 PE=1 SV=1	HUMAN	7
31	8.7	8.91	49	sp|P68871|HBB_HUMAN	Hemoglobin subunit beta OS=Homo sapiens OX=9606 GN=HBB PE=1 SV=2	HUMAN	14
32	8.32	8.72	22.5	sp|P36222|CH3L1_HUMAN	Chitinase-3-like protein 1 OS=Homo sapiens OX=9606 GN=CHI3L1 PE=1 SV=2	HUMAN	6
33	7.94	8.02	41.3	sp|P02763|A1AG1_HUMAN	Alpha-1-acid glycoprotein 1 OS=Homo sapiens OX=9606 GN=ORM1 PE=1 SV=1	HUMAN	17
34	6.88	7.07	15.6	sp|P05155|IC1_HUMAN	Plasma protease C1 inhibitor OS=Homo sapiens OX=9606 GN=SERPING1 PE=1 SV=2	HUMAN	10
35	6.82	17.61	39.3	sp|P01859|IGHG2_HUMAN	Immunoglobulin heavy constant gamma 2 OS=Homo sapiens OX=9606 GN=IGHG2 PE=1 SV=2	HUMAN	38
36	6.54	6.74	24.4	sp|P02753|RET4_HUMAN	Retinol-binding protein 4 OS=Homo sapiens OX=9606 GN=RBP4 PE=1 SV=3	HUMAN	8
37	6.38	6.43	13	sp|Q96KN2|CNDP1_HUMAN	Beta-Ala-His dipeptidase OS=Homo sapiens OX=9606 GN=CNDP1 PE=1 SV=4	HUMAN	6
38	5.83	6.06	15.5	sp|P01008|ANT3_HUMAN	Antithrombin-III OS=Homo sapiens OX=9606 GN=SERPINC1 PE=1 SV=1	HUMAN	9
39	4.88	4.9	11.6	sp|P35527|K1C9_HUMAN	Keratin, type I cytoskeletal 9 OS=Homo sapiens OX=9606 GN=KRT9 PE=1 SV=3	HUMAN	4
40	4.71	4.74	3.3	sp|Q12860|CNTN1_HUMAN	Contactin-1 OS=Homo sapiens OX=9606 GN=CNTN1 PE=1 SV=1	HUMAN	3
41	4.16	4.16	8.8	sp|P02760|AMBP_HUMAN	Protein AMBP OS=Homo sapiens OX=9606 GN=AMBP PE=1 SV=1	HUMAN	4
42	4.08	4.08	7.4	sp|P04196|HRG_HUMAN	Histidine-rich glycoprotein OS=Homo sapiens OX=9606 GN=HRG PE=1 SV=1	HUMAN	4
43	4	10	35.7	sp|P0DOX8|IGL1_HUMAN	Immunoglobulin lambda-1 light chain OS=Homo sapiens OX=9606 PE=1 SV=1	HUMAN	14
44	4	4	33.3	sp|P01780|HV307_HUMAN	Immunoglobulin heavy variable 3-7 OS=Homo sapiens OX=9606 GN=IGHV3-7 PE=1 SV=2	HUMAN	4
45	4	4	7.7	sp|Q9UBP4|DKK3_HUMAN	Dickkopf-related protein 3 OS=Homo sapiens OX=9606 GN=DKK3 PE=1 SV=2	HUMAN	4
46	4	4	16.9	sp|P69905|HBA_HUMAN	Hemoglobin subunit alpha OS=Homo sapiens OX=9606 GN=HBA1 PE=1 SV=2	HUMAN	4
47	3.66	3.75	9.4	sp|Q92876|KLK6_HUMAN	Kallikrein-6 OS=Homo sapiens OX=9606 GN=KLK6 PE=1 SV=1	HUMAN	3
48	3.16	3.32	11.4	sp|P10909|CLUS_HUMAN	Clusterin OS=Homo sapiens OX=9606 GN=CLU PE=1 SV=1	HUMAN	6
49	3.1	3.25	9.3	sp|P55058|PLTP_HUMAN	Phospholipid transfer protein OS=Homo sapiens OX=9606 GN=PLTP PE=1 SV=1	HUMAN	3
50	2.54	2.58	26.9	sp|P61769|B2MG_HUMAN	Beta-2-microglobulin OS=Homo sapiens OX=9606 GN=B2M PE=1 SV=1	HUMAN	3
51	2.26	2.28	23.1	sp|A0A0C4DH38|HV551_HUMAN	Immunoglobulin heavy variable 5-51 OS=Homo sapiens OX=9606 GN=IGHV5-51 PE=3 SV=1	HUMAN	2
52	2.24	2.26	29.3	sp|P01619|KV320_HUMAN	Immunoglobulin kappa variable 3-20 OS=Homo sapiens OX=9606 GN=IGKV3-20 PE=1 SV=2	HUMAN	4
53	2.05	2.06	4.7	sp|Q12805|FBLN3_HUMAN	EGF-containing fibulin-like extracellular matrix protein 1 OS=Homo sapiens OX=9606 GN=EFEMP1 PE=1 SV=2	HUMAN	5
54	2.04	2.04	0.8	sp|Q92823|NRCAM_HUMAN	Neuronal cell adhesion molecule OS=Homo sapiens OX=9606 GN=NRCAM PE=1 SV=3	HUMAN	1
55	2.02	2.02	0.8	sp|P08603|CFAH_HUMAN	Complement factor H OS=Homo sapiens OX=9606 GN=CFH PE=1 SV=4	HUMAN	2
56	2.01	2.01	2.4	sp|P10643|CO7_HUMAN	Complement component C7 OS=Homo sapiens OX=9606 GN=C7 PE=1 SV=2	HUMAN	2
57	2	16.95	35.5	sp|P01860|IGHG3_HUMAN	Immunoglobulin heavy constant gamma 3 OS=Homo sapiens OX=9606 GN=IGHG3 PE=1 SV=2	HUMAN	37
58	2	4.7	16.9	sp|P19652|A1AG2_HUMAN	Alpha-1-acid glycoprotein 2 OS=Homo sapiens OX=9606 GN=ORM2 PE=1 SV=2	HUMAN	5
59	2	2	6.3	sp|P51693|APLP1_HUMAN	Amyloid-like protein 1 OS=Homo sapiens OX=9606 GN=APLP1 PE=1 SV=3	HUMAN	2
60	2	2	1.7	sp|P13591|NCAM1_HUMAN	Neural cell adhesion molecule 1 OS=Homo sapiens OX=9606 GN=NCAM1 PE=1 SV=3	HUMAN	1
61	2	2	1.3	sp|Q8NE71|ABCF1_HUMAN	ATP-binding cassette sub-family F member 1 OS=Homo sapiens OX=9606 GN=ABCF1 PE=1 SV=2	HUMAN	1
62	2	2	4.2	sp|P24592|IBP6_HUMAN	Insulin-like growth factor-binding protein 6 OS=Homo sapiens OX=9606 GN=IGFBP6 PE=1 SV=1	HUMAN	1
63	2	2	10.4	sp|P17900|SAP3_HUMAN	Ganglioside GM2 activator OS=Homo sapiens OX=9606 GN=GM2A PE=1 SV=4	HUMAN	2
64	2	2	4.4	sp|P16870|CBPE_HUMAN	Carboxypeptidase E OS=Homo sapiens OX=9606 GN=CPE PE=1 SV=1	HUMAN	1
65	2	2	7.7	sp|P0DP08|HVD82_HUMAN	Immunoglobulin heavy variable 4-38-2 OS=Homo sapiens OX=9606 GN=IGHV4-38-2 PE=3 SV=1	HUMAN	1
66	2	2	5.4	sp|P08294|SODE_HUMAN	Extracellular superoxide dismutase [Cu-Zn] OS=Homo sapiens OX=9606 GN=SOD3 PE=1 SV=2	HUMAN	1
67	2	2	2	sp|P08240|SRPRA_HUMAN	Signal recognition particle receptor subunit alpha OS=Homo sapiens OX=9606 GN=SRPRA PE=1 SV=2	HUMAN	1
68	2	2	1.4	sp|P05546|HEP2_HUMAN	Heparin cofactor 2 OS=Homo sapiens OX=9606 GN=SERPIND1 PE=1 SV=3	HUMAN	1
69	2	2	2.7	sp|P00747|PLMN_HUMAN	Plasminogen OS=Homo sapiens OX=9606 GN=PLG PE=1 SV=2	HUMAN	1
70	2	2	0.7	sp|O00533|NCHL1_HUMAN	Neural cell adhesion molecule L1-like protein OS=Homo sapiens OX=9606 GN=CHL1 PE=1 SV=4	HUMAN	1
71	1.44	1.62	23.5	sp|P04433|KV311_HUMAN	Immunoglobulin kappa variable 3-11 OS=Homo sapiens OX=9606 GN=IGKV3-11 PE=1 SV=1	HUMAN	2
72	1.43	1.6	2.8	sp|P50052|AGTR2_HUMAN	Type-2 angiotensin II receptor OS=Homo sapiens OX=9606 GN=AGTR2 PE=1 SV=1	HUMAN	1
73	1.38	1.55	10.8	sp|P06310|KV230_HUMAN	Immunoglobulin kappa variable 2-30 OS=Homo sapiens OX=9606 GN=IGKV2-30 PE=3 SV=2	HUMAN	2
74	1.32	1.51	7.8	sp|P01624|KV315_HUMAN	Immunoglobulin kappa variable 3-15 OS=Homo sapiens OX=9606 GN=IGKV3-15 PE=1 SV=2	HUMAN	1

[truncated: 7 more sheets: 11, 12, 13, 14, 15, 16, TIC]
